# Supplementary material for: A systematic review exploring the factors that contribute to increased primary care physician turnover in socio-economically deprived areas
Source: PLoS One. 2024 Dec 23;19(12):e0315433. doi: 10.1371/journal.pone.0315433 (PMC11665980; doi:10.1371/journal.pone.0315433)
Supplement: S2 Table — (XLSX) [file pone.0315433.s002.xlsx]

## Sheet: Sheet1
	List of articles	Included/Not included	Reasons for exclusion
1	IUD insertions following cesarean deliveries examined. Netw Res Triangle Park N C. 1984;5(2):4-6.	Excluded from study	Irrelevant title and abstract
2	Constitution, 30 September 1987. Annu Rev Popul Law. 1987;14:303-5.	Excluded from study	Irrelevant title and abstract
3	AIDS and the company: 3. Uganda's parastatals quantify the manpower losses, while condom sales run into criticism. AIDS Anal Afr. 1992;2(3):4-5.	Excluded from study	Irrelevant title and abstract
4	Minister Zhang Weiqing on the new regulations. China Popul Today. 1998;15(5-6):4.	Excluded from study	Irrelevant title and abstract
5	[1999, the year of fired editors-in-chief]. Ned Tijdschr Geneeskd. 2000;144(1):3-4.	Excluded from study	Irrelevant title and abstract
6	ACOG Committee Opinion No. 739 Summary: The Late-Career Obstetrician-Gynecologist. Obstet Gynecol. 2018;131(6):1184-5.	Excluded from study	Irrelevant title and abstract
7	ACOG Committee Opinion No. 739: The Late-Career Obstetrician-Gynecologist. Obstet Gynecol. 2018;131(6):e200-e4.	Excluded from study	Duplicate
8	Medication for Adolescents and Young Adults With Opioid Use Disorder. J Adolesc Health. 2021;68(3):632-6.	Excluded from study	Irrelevant title and abstract
9	Telehealth Delivery of Tobacco Cessation Treatment in Cancer Care: An Ongoing Innovation Accelerated by the COVID-19 Pandemic. J Natl Compr Canc Netw. 2021;19(Suppl_1):S21-s4.	Excluded from study	Irrelevant title and abstract
10	Effects of a statewide pre-kindergarten program on children's achievement and behavior through sixth grade: Correction to Durkin et al. (2022). Dev Psychol. 2022;58(7):1385.	Excluded from study	Irrelevant title and abstract
11	Aarons GA, Sommerfeld DH, Hecht DB, Silovsky JF, Chaffin MJ. The impact of evidence-based practice implementation and fidelity monitoring on staff turnover: evidence for a protective effect. J Consult Clin Psychol. 2009;77(2):270-80.	Excluded from study	Irrelevant title and abstract
12	Abas MA, Nhiwatiwa SM, Mangezi W, Jack H, Piette A, Cowan FM, et al. Building mental health workforce capacity through training and retention of psychiatrists in Zimbabwe. Int Rev Psychiatry. 2014;26(4):453-9.	Excluded from study	Irrelevant title and abstract
13	Abath GM. [Family medicine in Brazil]. Educ Med Salud. 1985;19(1):48-73.	Excluded from study	Irrelevant title and abstract
14	Abbas S, Zakar R, Fischer F, Gilani A. Challenges perceived by nursing professionals in physician-centred organizations: An exploratory qualitative study. Int Nurs Rev. 2022;69(3):384-91.	Excluded from study	Irrelevant title and abstract
15	Abbott S, Dawson L, Hutt J, Johnson B, Sealy A. Introducing clinical supervision for community-based nurses. Br J Community Nurs. 2006;11(8):346-8.	Excluded from study	Irrelevant title and abstract
16	Abdel-All M, Angell B, Jan S, Howell M, Howard K, Abimbola S, et al. What do community health workers want? Findings of a discrete choice experiment among Accredited Social Health Activists (ASHAs) in India. BMJ Glob Health. 2019;4(3):e001509.	Excluded from study	Irrelevant title and abstract
17	Abdel-All M, Putica B, Praveen D, Abimbola S, Joshi R. Effectiveness of community health worker training programmes for cardiovascular disease management in low-income and middle-income countries: a systematic review. BMJ Open. 2017;7(11):e015529.	Excluded from study	Irrelevant title and abstract + Systematic Review
18	Abelsen B, Olsen JA. Young doctors' preferences for payment systems: the influence of gender and personality traits. Hum Resour Health. 2015;13:69.	Excluded from study	Irrelevant title and abstract
19	Abelson JS, Wong NZ, Symer M, Eckenrode G, Watkins A, Yeo HL. Racial and ethnic disparities in promotion and retention of academic surgeons. Am J Surg. 2018;216(4):678-82.	Excluded from study	Irrelevant title and abstract
20	Abera GG, Alemayehu YK, Herrin J. Public-on-private dual practice among physicians in public hospitals of Tigray National Regional State, North Ethiopia: perspectives of physicians, patients and managers. BMC Health Serv Res. 2017;17(1):713.	Excluded from study	Irrelevant title and abstract
21	Abramov AY, Kosolapova NV, Mikhaiylova YV. [The actual Russian legislation in sphere of turn-over of drug agents and psychotropic substances]. Probl Sotsialnoi Gig Zdravookhranenniiai Istor Med. 2014(2):9-14.	Excluded from study	Irrelevant title and abstract
22	Abreu M, Hynes HP. The Latino Health Insurance Program: a pilot intervention for enrolling Latino families in health insurance programs, East Boston, Massachusetts, 2006-2007. Prev Chronic Dis. 2009;6(4):A129.	Excluded from study	Irrelevant title and abstract
23	Abu Yahya O, Ismaile S, Allari RS, Hammoudi BM. Correlates of nurses' motivation and their demographic characteristics. Nurs Forum. 2019;54(1):7-15.	Excluded from study	Irrelevant title and abstract
24	Accardi R, Pazzaglia S, Demarchi A, Sappa B, Laquintana D. [Education, motivations and working conditions of a cohort of nurses attending to an open-competition]. Assist Inferm Ric. 2018;37(1):5-11.	Excluded from study	Irrelevant title and abstract
25	Adams A, Bond S. Staffing in acute hospital wards: part 2. Relationships between grade mix, staff stability and features of ward organizational environment. J Nurs Manag. 2003;11(5):293-8.	Excluded from study	Irrelevant title and abstract
26	Adebayo B, Nichols P, Heslop K, Brijnath B. A Scoping Review of Dementia Care Experiences in Migrant Aged Care Workforce. Gerontologist. 2020;60(2):e105-e16.	Excluded from study	Irrelevant title and abstract
27	Adebayo B, Nichols P, Heslop K, Brijnath B. Migrant Care Workers' Perceptions of Their Working Conditions in Australian Residential Aged Care Facilities. J Transcult Nurs. 2023;34(3):229-37.	Excluded from study	Irrelevant title and abstract
28	Adedoyin MA, Watts SJ. Child health and child care in Okelele: an indigenous area of the city of Ilorin, Nigeria. Soc Sci Med. 1989;29(12):1333-41.	Excluded from study	Irrelevant title and abstract
29	Adeiza MA, Wachekwa I, Nuta C, Donato S, Koomson F, Whitney J, et al. Gaps and Opportunities in HIV Service Delivery in High Volume HIV Care Centers in Liberia: Lessons From the Field. Ann Glob Health. 2021;87(1):115.	Excluded from study	Irrelevant title and abstract
30	Adeniyi OV, Yogeswaran P, Wright G, Longo-Mbenza B. Diabetic patients' perspectives on the challenges of glycaemic control. Afr J Prim Health Care Fam Med. 2015;7(1).	Excluded from study	Irrelevant title and abstract
31	Adhikari B, Subedi R, Thakur RK, Thapa M, Karki SS, Dhungana B, et al. Prevalence, Associated Factors, and Impact of Workplace Violence among Physicians. J Nepal Health Res Counc. 2023;20(3):636-44.	Excluded from study	Irrelevant title and abstract
32	Adhikari R, Smith P, Sharma JR, Chand OB. New forms of development: branding innovative ideas and bidding for foreign aid in the maternal and child health service in Nepal. Global Health. 2018;14(1):33.	Excluded from study	Irrelevant title and abstract
33	Adinkrah EK, Bazargan S, Cobb S, Kibe LW, Vargas R, Waller J, et al. Mobilizing faith-based COVID-19 health ambassadors to address COVID-19 health disparities among African American older adults in under-resourced communities: A hybrid, community-based participatory intervention. PLoS One. 2024;19(2):e0285963.	Excluded from study	Irrelevant title and abstract
34	Afzal S, Masroor I, Shafqat G. Migration of health workers: a challenge for health care system. J Coll Physicians Surg Pak. 2012;22(9):586-7.	Excluded from study	No focus on general practitioners
35	Agarwal S, Kirk K, Sripad P, Bellows B, Abuya T, Warren C. Setting the global research agenda for community health systems: literature and consultative review. Hum Resour Health. 2019;17(1):22.	Excluded from study	Irrelevant title and abstract + Systematic Review
36	Aguilera Vasquez N, Daher J. Do nutrition and cash-based interventions and policies aimed at reducing stunting have an impact on economic development of low-and-middle-income countries? A systematic review. BMC Public Health. 2019;19(1):1419.	Excluded from study	Irrelevant title and abstract + Systematic Review
37	Aharonovich E, Stohl M, Cannizzaro D, Hasin D. HealthCall delivered via smartphone to reduce co-occurring drug and alcohol use in HIV-infected adults: A randomized pilot trial. J Subst Abuse Treat. 2017;83:15-26.	Excluded from study	Irrelevant title and abstract
38	Ahlstedt C, Eriksson Lindvall C, Holmström IK, Muntlin Å. Flourishing at work: Nurses' motivation through daily communication - An ethnographic approach. Nurs Health Sci. 2020;22(4):1169-76.	Excluded from study	Irrelevant title and abstract
39	Ahmed A, Dujaili JA, Jabeen M, Umair MM, Chuah LH, Hashmi FK, et al. Barriers and Enablers for Adherence to Antiretroviral Therapy Among People Living With HIV/AIDS in the Era of COVID-19: A Qualitative Study From Pakistan. Front Pharmacol. 2021;12:807446.	Excluded from study	Irrelevant title and abstract
40	Ahmed KE, Murray CA, Whitters CJ. A prospective survey of secondary care tooth wear referrals: demographics, reasons for concern and referral outcomes. Br Dent J. 2014;216(5):E9.	Excluded from study	Irrelevant title and abstract
41	Ahonsi B, Fuseini K, Nai D, Goldson E, Owusu S, Ndifuna I, et al. Child marriage in Ghana: evidence from a multi-method study. BMC Womens Health. 2019;19(1):126.	Excluded from study	Irrelevant title and abstract
42	Ahuja AS, Crome I, Williams R. Engaging young people who misuse substances in treatment. Curr Opin Psychiatry. 2013;26(4):335-42.	Excluded from study	Duplicate
43	Ahuja AS, Crome I, Williams R. Engaging young people who misuse substances in treatment. Current Opinion in Psychiatry. 2013;26(4):335-42.	Excluded from study	Irrelevant title and abstract
44	Aiken A, Wadolowski M, Bruno R, Najman J, Kypri K, Slade T, et al. Cohort Profile: The Australian Parental Supply of Alcohol Longitudinal Study (APSALS). Int J Epidemiol. 2017;46(2):e6.	Excluded from study	Irrelevant title and abstract
45	Aikens JE, Valenstein M, Plegue MA, Sen A, Marinec N, Achtyes E, et al. Technology-Facilitated Depression Self-Management Linked with Lay Supporters and Primary Care Clinics: Randomized Controlled Trial in a Low-Income Sample. Telemed J E Health. 2022;28(3):399-406.	Excluded from study	Irrelevant title and abstract
46	Akintola O, Chikoko G. Factors influencing motivation and job satisfaction among supervisors of community health workers in marginalized communities in South Africa. Hum Resour Health. 2016;14(1):54.	Excluded from study	Irrelevant title and abstract
47	Akroyd D, Wilson S, Painter J, Figuers C. Intrinsic and extrinsic predictors of work satisfaction in ambulatory care and hospital settings. J Allied Health. 1994;23(3):155-64.	Excluded from study	Irrelevant title and abstract
48	Akter N, Akter MK, Turale S. Barriers to quality of work life among Bangladeshi nurses: a qualitative study. Int Nurs Rev. 2019;66(3):396-403.	Excluded from study	Irrelevant title and abstract
49	Al Achkar M, Bennett IM, Chwastiak L, Hoeft T, Normoyle T, Vredevoogd M, et al. Telepsychiatric Consultation as a Training and Workforce Development Strategy for Rural Primary Care. Ann Fam Med. 2020;18(5):438-45.	Excluded from study	Irrelevant title and abstract
50	Al Bizri A, Walani S, Nassar A, Saab B, Hanna Wakim R, Noureddine A, et al. Workplace wellness across the lifespan: A pilot program for health promotion in a low- and middle-income country. Health Promot Int. 2024;39(4).	Excluded from study	Irrelevant title and abstract
51	Al-Hamdan Z, Banerjee T, Manojlovich M. Communication With Physicians as a Mediator in the Relationship Between the Nursing Work Environment and Select Nurse Outcomes in Jordan. J Nurs Scholarsh. 2018;50(6):714-21.	Excluded from study	Irrelevant title and abstract
52	Al-Krenawi A. Socio-political aspects of mental health practice with Arabs in the Israeli context. Isr J Psychiatry Relat Sci. 2005;42(2):126-36.	Excluded from study	Irrelevant title and abstract
53	Al-Muallem N, Al-Surimi KM. Job satisfaction, work commitment and intention to leave among pharmacists: a cross-sectional study. BMJ Open. 2019;9(9):e024448.	Excluded from study	Irrelevant title and abstract
54	Al-Oraibi A, Fothergill L, Yildirim M, Knight H, Carlisle S, O'Connor M, et al. Exploring the Psychological Impacts of COVID-19 Social Restrictions on International University Students: A Qualitative Study. Int J Environ Res Public Health. 2022;19(13).	Excluded from study	Irrelevant title and abstract
55	Alameddine M, Baroud M, Kharroubi S, Hamadeh R, Ammar W, Shoaib H, et al. Investigating the job satisfaction of healthcare providers at primary healthcare centres in Lebanon: A national cross-sectional study. Health Soc Care Community. 2017;25(6):1805-16.	Excluded from study	Irrelevant title and abstract
56	Alameddine M, Baumann A, Laporte A, Mourad Y, Onate K, Deber R. Measuring the job stickiness of community nurses in Ontario (2004-2010): implications for policy and practice. Health Policy. 2014;114(2-3):147-55.	Excluded from study	Irrelevant title and abstract
57	Alameddine M, Baumann A, Laporte A, O'Brien-Pallas L, Levinton C, Onate K, et al. Career trajectories of nurses leaving the hospital sector in Ontario, Canada (1993-2004). J Adv Nurs. 2009;65(5):1044-53.	Excluded from study	Irrelevant title and abstract
58	Alameddine M, Khodr H, Mourad Y, Yassoub R, Abi Ramia J. Upscaling the recruitment and retention of human resources for health at primary healthcare centres in Lebanon: a qualitative study. Health Soc Care Community. 2016;24(3):353-62.	Excluded from study	Irrelevant title and abstract
59	Alameddine M, Saleh S, El-Jardali F, Dimassi H, Mourad Y. The retention of health human resources in primary healthcare centers in Lebanon: a national survey. BMC Health Serv Res. 2012;12:419.	Excluded from study	Irrelevant title and abstract
60	Alameddine M, Yassoub R, Mourad Y, Khodr H. Stakeholders' Perspectives on Strategies for the Recruitment and Retention of Primary Health Care Employees in Qatar: A Qualitative Approach. Inquiry. 2017;54:46958017724943.	Excluded from study	Irrelevant title and abstract
61	Alayande BT, Forbes CW, Iradakunda J, Majyambere JP, Hey MT, Powell BL, et al. Determining Critical Topics for Undergraduate Surgical Education in Rwanda: Results of a Modified Delphi Process and a Consensus Conference. Cureus. 2023;15(8):e43625.	Excluded from study	Irrelevant title and abstract
62	Albert SM, King J, Boudreau R, Prasad T, Lin CJ, Newman AB. Primary prevention of falls: effectiveness of a statewide program. Am J Public Health. 2014;104(5):e77-84.	Excluded from study	Irrelevant title and abstract
63	Aldrich MC, Cust AE, Raynes-Greenow C. Gender equity in epidemiology: a policy brief. Ann Epidemiol. 2019;35:1-3.	Excluded from study	Irrelevant title and abstract
64	Alexander M, Weiss S, Braude D, Ernst AA, Fullerton-Gleason L. The relationship between paramedics' level of education and degree of commitment. Am J Emerg Med. 2009;27(7):830-7.	Excluded from study	Irrelevant title and abstract
65	Ali A, McKenzie E, Hassiotis A, Priebe S, Lloyd-Evans B, Omar R, et al. One-to-one befriending for people with intellectual disability and symptoms of depression: protocol for a pilot randomised controlled trial. BMJ Open. 2020;10(6):e033989.	Excluded from study	Irrelevant title and abstract
66	Ali Jadoo SA, Aljunid SM, Dastan I, Tawfeeq RS, Mustafa MA, Ganasegeran K, et al. Job satisfaction and turnover intention among Iraqi doctors--a descriptive cross-sectional multicentre study. Hum Resour Health. 2015;13:21.	Excluded from study	No focus on general practitioners
67	Alibhai SMH, Papadopoulos E, Mina DS, Ritvo P, Tomlinson G, Sabiston CM, et al. Home-based versus supervised group exercise in men with prostate cancer on androgen deprivation therapy: A randomized controlled trial and economic analysis. J Geriatr Oncol. 2024;15(1):101646.	Excluded from study	Irrelevant title and abstract
68	Allan J, Ball P, Alston M. 'You have to face your mistakes in the street': the contextual keys that shape health service access and health workers' experiences in rural areas. Rural Remote Health. 2008;8(1):835.	Excluded from study	Irrelevant title and abstract
69	Allison S, Wilson-Barnes S, Cropley M, Britton J, Bains M. Integrating a simple and brief home-based exercise programme within a UK stop smoking service: a mixed method feasibility study. The Lancet. 2021;398(Supplement 2):S20.	Excluded from study	Irrelevant title and abstract
70	Almansour H, Gobbi M, Prichard J. Home and expatriate nurses' perceptions of job satisfaction: Qualitative findings. Int Nurs Rev. 2022;69(2):125-31.	Excluded from study	Irrelevant title and abstract
71	Almost J, Doran D, Ogilvie L, Miller C, Kennedy S, Timmings C, et al. Exploring work-life issues in provincial corrections settings. J Forensic Nurs. 2013;9(1):3-13; quiz E1-2.	Excluded from study	Irrelevant title and abstract
72	Alòs F, Colomer M, Martin-Cantera C, Solís-Muñoz M, Bort-Roig J, Saigi I, et al. Effectiveness of a healthcare-based mobile intervention on sedentary patterns, physical activity, mental well-being and clinical and productivity outcomes in office employees with type 2 diabetes: study protocol for a randomized controlled trial. BMC Public Health. 2022;22(1):1269.	Excluded from study	Irrelevant title and abstract
73	Althans AR, Byrd T, Suppok R, Lee KK, Rosengart MR, Myers SP. Impact of holistic review on diversity of interviewed and matriculating residents in graduate medical education: a systematic review protocol. BMJ Open. 2023;13(7):e074118.	Excluded from study	Irrelevant title and abstract + Systematic Review
74	Álvarez Nieto C, Pastor Moreno G, Linares Abad M, Serrano Martos J, Rodríguez Olalla L. [Motivations for adolescent pregnancy]. Gac Sanit. 2012;26(6):497-503.	Excluded from study	Irrelevant title and abstract
75	Ambresin G, Chondros P, Dowrick C, Herrman H, Gunn JM. Self-rated health and long-term prognosis of depression. Ann Fam Med. 2014;12(1):57-65.	Excluded from study	Duplicate
76	Ambresin G, Chondros P, Dowrick C, Herrman H, Gunn JM. Self-rated health and long-term prognosis of depression. Annals of family medicine. 2014;12(1):57-65.	Excluded from study	Irrelevant title and abstract
77	Ambrosi E, Galletta M, Portoghese I, Battistelli A, Saiani L. [The intention to leave a hospital: individual, occupational and organizational charactersitics of a sample of nurses in Northern Italy]. G Ital Med Lav Ergon. 2013;35(1):17-25.	Excluded from study	Irrelevant title and abstract
78	Amir Khan M, Ahmar Khan M, Walley JD, Khan N, Imtiaz Sheikh F, Ali S, et al. Feasibility of delivering integrated COPD-asthma care at primary and secondary level public healthcare facilities in Pakistan: a process evaluation. BJGP Open. 2019;3(1):bjgpopen18X101632.	Excluded from study	Irrelevant title and abstract
79	Ammi M, Diop M, Strumpf E. Explaining primary care physicians' decision to quit patient-centered medical homes: Evidence from Quebec, Canada. Health Serv Res. 2019;54(2):367-78.	Excluded from study	No measure of socioeconomic deprivation
80	Andersen F, Forsdahl A, Herder O, Aaraas IJ. [Lack of doctors in rural districts--situation in Northern Norway, national challenge]. Tidsskr Nor Laegeforen. 2001;121(23):2732-5.	Excluded from study	Irrelevant title and abstract
81	Anderson AS, Macleod M, Mutrie N, Sugden J, Dobson H, Treweek S, et al. Breast cancer risk reduction--is it feasible to initiate a randomised controlled trial of a lifestyle intervention programme (ActWell) within a national breast screening programme? Int J Behav Nutr Phys Act. 2014;11:156.	Excluded from study	Irrelevant title and abstract
82	Anderson E, Parslow R, Hollingworth W, Mills N, Beasant L, Gaunt D, et al. Recruiting Adolescents With Chronic Fatigue Syndrome/Myalgic Encephalomyelitis to Internet-Delivered Therapy: Internal Pilot Within a Randomized Controlled Trial. J Med Internet Res. 2020;22(8):e17768.	Excluded from study	Irrelevant title and abstract
83	Anderson EC, Ingle S, Muir P, Beck CR, Leeming JP, Kesten J, et al. Population-based paediatric respiratory infection surveillance: a prospective inception feasibility cohort study. Pilot Feasibility Stud. 2018;4:182.	Excluded from study	Irrelevant title and abstract
84	Anderson EC, Ingle SM, Muir P, Beck C, Finn A, Leeming JP, et al. Community paediatric respiratory infection surveillance study protocol: a feasibility, prospective inception cohort study. BMJ Open. 2016;6(8):e013017.	Excluded from study	Irrelevant title and abstract
85	Anderson L. The impact of paramedic shift work on the family system: a literature review. Br Paramed J. 2019;3(4):43.	Excluded from study	Irrelevant title and abstract
86	Anderson M, O'Neill C, Macleod Clark J, Street A, Woods M, Johnston-Webber C, et al. Securing a sustainable and fit-for-purpose UK health and care workforce. Lancet. 2021;397(10288):1992-2011.	Excluded from study	No measure of socioeconomic deprivation
87	André B, Nøst TH, Frigstad SA, Sjøvold E. Differences in communication within the nursing group and with members of other professions at a hospital unit. J Clin Nurs. 2017;26(7-8):956-63.	Excluded from study	Irrelevant title and abstract
88	Andreae DA, Massand S, Dellasega C. The physician experience of patient to provider prejudice (PPtP). Front Public Health. 2024;12:1304107.	Excluded from study	Irrelevant title and abstract
89	Andreae LJ, Andreae SJ, Cherrington AL, Richman JS, Safford MM. PCORI Final Research Reports. Testing a Coaching Program to Help Adults with Diabetes Living in Rural Alabama Take Their Medicine as Directed. Washington (DC): Patient-Centered Outcomes Research Institute (PCORI)	Excluded from study	Irrelevant title and abstract
Copyright © 2021. Weill Medical College of Cornell University. All Rights Reserved.; 2020.		Excluded from study	Irrelevant title and abstract
90	Andrew A, Attanasio O, Augsburg B, Day M, Grantham-McGregor S, Meghir C, et al. Effects of a scalable home-visiting intervention on child development in slums of urban India: evidence from a randomised controlled trial. J Child Psychol Psychiatry. 2020;61(6):644-52.	Excluded from study	Irrelevant title and abstract
91	Andrew L, Dare J, Robinson K, Costello L. Nursing practicum equity for a changing nurse student demographic: a qualitative study. BMC Nurs. 2022;21(1):37.	Excluded from study	Irrelevant title and abstract
92	Andrews GJ, Hall LM, Price S, Lalonde M, Harris A, MacDonald-Rencz S. Mapping nurse mobility in Canada with GIS: career movements from two Canadian provinces. Nurs Leadersh (Tor Ont). 2013;26 Spec No 2013:41-9.	Excluded from study	Irrelevant title and abstract
93	Angell KL, Kreshka MA, McCoy R, Donnelly P, Turner-Cobb JM, Graddy K, et al. Psychosocial intervention for rural women with breast cancer: The Sierra-Stanford Partnership. J Gen Intern Med. 2003;18(7):499-507.	Excluded from study	Irrelevant title and abstract
94	Anonymous. Erratum to: Preventive care recommendations to promote health equity (CMAJ. Canadian Medical Association Journal (2023) 195 (E1250-E1273) DOI: 10.1503/cmaj.230237). Cmaj. 2023;Canadian Medical Association Journal. 195(44):E1520.	Excluded from study	Irrelevant title and abstract
95	Anthony A, Milone-Nuzzo P. Factors attracting and keeping nurses in home care. Home Healthc Nurse. 2005;23(6):372-7.	Excluded from study	Irrelevant title and abstract
96	Anthony D, Jerpbak CM, Margo KL, Power DV, Slatt LM, Tarn DM. Do we pay our community preceptors? Results from a CERA clerkship directors' survey. Fam Med. 2014;46(3):167-73.	Excluded from study	Irrelevant title and abstract
97	Antunes A, Frasquilho D, Zózimo JR, Silva M, Cardoso G, Ferrão J, et al. Solutions to tackle the mental health consequences of the economic recession: A qualitative study integrating primary health care users and professionals' perspectives. Health Policy. 2019;123(12):1267-74.	Excluded from study	Irrelevant title and abstract
98	Ape-Esera L, Nosa V, Goodyear-Smith F. The Pacific primary health care workforce in New Zealand: what are the needs? J Prim Health Care. 2009;1(2):126-33.	Excluded from study	No focus on general practitioners
99	Apostolidis BM, Polifroni EC. Nurse work satisfaction and generational differences. J Nurs Adm. 2006;36(11):506-9.	Excluded from study	Irrelevant title and abstract
100	Arah OA, Ogbu UC, Okeke CE. Too poor to leave, too rich to stay: developmental and global health correlates of physician migration to the United States, Canada, Australia, and the United kingdom. Am J Public Health. 2008;98(1):148-54.	Excluded from study	Irrelevant title and abstract
101	Araujo S, Sofield L. Workplace violence in nursing today. Nurs Clin North Am. 2011;46(4):457-64, vi.	Excluded from study	Irrelevant title and abstract
102	Archibald C. Job satisfaction among neonatal nurses. Pediatr Nurs. 2006;32(2):176-9, 62.	Excluded from study	Irrelevant title and abstract
103	Arenas J, Becker S, Seay H, Frisard C, Hoque S, Spano M, et al. A response to COVID-19 school closures: The feasibility of a school-linked text message intervention as an adaptation to school-supervised asthma therapy. Pediatr Pulmonol. 2022;57(5):1214-22.	Excluded from study	Irrelevant title and abstract
104	Ariander A, Olaison A, Andersson C, Sjödahl R, Nilsson L, Kastbom L. Ethical challenges causing moral distress: nursing home staff's experiences of working during the COVID-19 pandemic. Scand J Prim Health Care. 2024;42(2):266-75.	Excluded from study	Duplicate
105	Ariander A, Olaison A, Andersson C, Sjodahl R, Nilsson L, Kastbom L. Ethical challenges causing moral distress: nursing home staff's experiences of working during the COVID-19 pandemic. Scandinavian journal of primary health care. 2024;42(2):266-75.	Excluded from study	Irrelevant title and abstract
106	Armstrong S, Mendelsohn A, Bennett G, Taveras EM, Kimberg A, Kemper AR. Texting Motivational Interviewing: A Randomized Controlled Trial of Motivational Interviewing Text Messages Designed to Augment Childhood Obesity Treatment. Child Obes. 2018;14(1):4-10.	Excluded from study	Irrelevant title and abstract
107	Arnbjerg CJ, Musoni-Rwililiza E, Rurangwa NU, Bendtsen MG, Murekatete C, Gishoma D, et al. Effectiveness of structured group psychoeducation for people with bipolar disorder in Rwanda: A randomized open-label superiority trial. J Affect Disord. 2024;356:405-13.	Excluded from study	Irrelevant title and abstract
108	Arnold SN, Pandis N, Patcas R. Factors influencing fixed retention practices in German-speaking Switzerland: A survey. J Orofac Orthop. 2014;75(6):446-58.	Excluded from study	Irrelevant title and abstract
109	Aronowitz T, Ogunlade IJ, Nwosu C, Gona PN. Sexual communication intervention for African American mothers & daughters. Appl Nurs Res. 2015;28(3):229-34.	Excluded from study	Irrelevant title and abstract
110	Arora A, Manohar N, Bedros D, Hua APD, You SYH, Blight V, et al. Lessons learnt in recruiting disadvantaged families to a birth cohort study. BMC Nurs. 2018;17:7.	Excluded from study	Irrelevant title and abstract
111	Arora N, Hanson K, Spicer N, Estifanos AS, Keraga DW, Welearegay AT, et al. Understanding the importance of non-material factors in retaining community health workers in low-income settings: a qualitative case-study in Ethiopia. BMJ Open. 2020;10(10):e037989.	Excluded from study	No focus on general practitioners
112	Arrowsmith V, Lau-Walker M, Norman I, Maben J. Nurses' perceptions and experiences of work role transitions: a mixed methods systematic review of the literature. J Adv Nurs. 2016;72(8):1735-50.	Excluded from study	Irrelevant title and abstract + Systematic Review
113	Arunratanothai T, Booncharoen R, Suwankomolkul S, Limpuangthip N. Three decades of a lesson learned from Thailand: compulsory service for dentist workforce distribution. Hum Resour Health. 2022;20(1):5.	Excluded from study	Irrelevant title and abstract
114	Aryal A, Janssen B, Casteel C, Fethke NB, Buikema B, Cho H, et al. Applying the Worker Well-Being Framework to Identify Factors that Impact Turnover Among Long-Haul Truck Drivers. Workplace Health Saf. 2023;71(9):419-28.	Excluded from study	Irrelevant title and abstract
115	Aryal A, Parish M, Rohlman DS. Generalizability of Total Worker Health(®) Online Training for Young Workers. Int J Environ Res Public Health. 2019;16(4).	Excluded from study	Irrelevant title and abstract
116	Asante AD, Martins N, Otim ME, Dewdney J. Retaining doctors in rural Timor-Leste: a critical appraisal of the opportunities and challenges. Bull World Health Organ. 2014;92(4):277-82.	Excluded from study	No focus on general practitioners
117	Asare K, Sookrajh Y, van der Molen J, Khubone T, Lewis L, Lessells RJ, et al. Clinical outcomes with second-line dolutegravir in people with virological failure on first-line non-nucleoside reverse transcriptase inhibitor-based regimens in South Africa: a retrospective cohort study. Lancet Glob Health. 2024;12(2):e282-e91.	Excluded from study	Irrelevant title and abstract
118	Asfar T, Arheart KL, McClure LA, Ruano-Herreria EC, Dietz NA, Ward KD, et al. Implementing a Novel Workplace Smoking Cessation Intervention Targeting Hispanic/Latino Construction Workers: A Pilot Cluster Randomized Trial. Health Educ Behav. 2021;48(6):795-804.	Excluded from study	Irrelevant title and abstract
119	Ashley C, Brown A, Halcomb E, Peters K. Registered nurses transitioning from acute care to primary healthcare employment: A qualitative insight into nurses' experiences. J Clin Nurs. 2018;27(3-4):661-8.	Excluded from study	Irrelevant title and abstract
120	Ashley C, Halcomb E, Brown A. Transitioning from acute to primary health care nursing: an integrative review of the literature. J Clin Nurs. 2016;25(15-16):2114-25.	Excluded from study	Irrelevant title and abstract
121	Ashley C, Halcomb E, Brown A, Peters K. Experiences of registered nurses transitioning from employment in acute care to primary health care-quantitative findings from a mixed-methods study. J Clin Nurs. 2018;27(1-2):355-62.	Excluded from study	Irrelevant title and abstract
122	Ashley C, Peters K, Brown A, Halcomb E. Work satisfaction and future career intentions of experienced nurses transitioning to primary health care employment. J Nurs Manag. 2018;26(6):663-70.	Excluded from study	Irrelevant title and abstract
123	Ashmore J, Gilson L. Conceptualizing the impacts of dual practice on the retention of public sector specialists - evidence from South Africa. Hum Resour Health. 2015;13(1):3.	Excluded from study	Irrelevant title and abstract
124	Ashton T, Brown P, Sopina E, Cameron L, Tenbensel T, Windsor J. Sources of satisfaction and dissatisfaction among specialists within the public and private health sectors. N Z Med J. 2013;126(1383):9-19.	Excluded from study	Irrelevant title and abstract
125	Ashworth M, Armstrong D. Sources and implications of dissatisfaction among new GPs in the inner-city. Fam Pract. 1999;16(1):18-22.	Excluded from study	No measure of socioeconomid deprivation
126	Ashworth M, Armstrong D. The relationship between general practice characteristics and quality of care: a national survey of quality indicators used in the UK Quality and Outcomes Framework, 2004-5. BMC Fam Pract. 2006;7:68.	Excluded from study	Duplicate
127	Ashworth M, Armstrong D. The relationship between general practice characteristics and quality of care: A national survey of quality indicators used in the UK Quality and Outcomes Framework, 2004-5. BMC Family Practice. 2006;7(no pagination).	Excluded from study	No measurement of general practitioner turnover
128	Askew DA, Schluter PJ, Dick ML, Régo PM, Turner C, Wilkinson D. Bullying in the Australian medical workforce: cross-sectional data from an Australian e-Cohort study. Aust Health Rev. 2012;36(2):197-204.	Excluded from study	Irrelevant title and abstract
129	Assefa T, Haile Mariam D, Mekonnen W, Derbew M. Survival analysis to measure turnover of the medical education workforce in Ethiopia. Hum Resour Health. 2017;15(1):23.	Excluded from study	No focus on general practitioners
130	Astrand NE, Isacsson SO. Back pain, back abnormalities, and competing medical, psychological, and social factors as predictors of sick leave, early retirement, unemployment, labour turnover and mortality: a 22 year follow up of male employees in a Swedish pulp and paper company. Br J Ind Med. 1988;45(6):387-95.	Excluded from study	Irrelevant title and abstract
131	Åstrøm AN, Ekback G, Ordell S, Unell L. Socio-behavioral predictors of changes in dentition status: a prospective analysis of the 1942 Swedish birth cohort. Community Dent Oral Epidemiol. 2011;39(4):300-10.	Excluded from study	Irrelevant title and abstract
132	Atkins R, Gibson J, Sutton M, Spooner S, Checkland K. Trends in GP incomes in England, 2008-2017: a retrospective analysis of repeated postal surveys. Br J Gen Pract. 2020;70(690):e64-e70.	Excluded from study	No measurement of general practitioner turnover
133	Atkinson RB, Castillo-Angeles M, Kim ES, Hu YY, Gosain A, Easter SR, et al. The Long Road to Parenthood: Assisted Reproduction, Surrogacy, and Adoption Among US Surgeons. Ann Surg. 2022;275(1):106-14.	Excluded from study	Irrelevant title and abstract
134	Atoloye AT, Savoie-Roskos MR, Guenther PM, Durward CM. Effectiveness of Expanded Food and Nutrition Education Program in Changing Nutrition-Related Outcomes Among Adults With Low Income: A Systematic Review. J Nutr Educ Behav. 2021;53(8):691-705.	Excluded from study	Irrelevant title and abstract + Systematic Review
135	Atwater A, Hartmann E, Brown BB, Carteaux P, Freeman M, Hegwood P, et al. Evaluation and development of potentially better practices for staffing in neonatal intensive care units. Pediatrics. 2006;118 Suppl 2:S134-40.	Excluded from study	Irrelevant title and abstract
136	Auchus IC, Jaradeh K, Tang A, Marzan J, Boslett B. Transitioning to Telehealth During the COVID-19 Pandemic: Patient Perspectives and Attendance at an HIV Clinic in San Francisco. AIDS Patient Care STDS. 2021;35(7):249-54.	Excluded from study	Irrelevant title and abstract
137	Aust B, Møller JL, Nordentoft M, Frydendall KB, Bengtsen E, Jensen AB, et al. How effective are organizational-level interventions in improving the psychosocial work environment, health, and retention of workers? A systematic overview of systematic reviews. Scand J Work Environ Health. 2023;49(5):315-29.	Excluded from study	Irrelevant title and abstract + Systematic Review
138	Avancini A, Baldassari I, Gargano G, Lu M, Jing H, Zhao H, et al. Protocol for the CHINT study: a cross-sectional observational study of risk factors for cancer and other non-communicable diseases in the Chinese community of Milan. BMJ Open. 2024;14(1):e073512.	Excluded from study	Irrelevant title and abstract
139	Avery-Desmarais SL, Hunter Revell SM, McCurry MK. A theoretical framework to promote minority PhD and DNP student success in nursing education. J Prof Nurs. 2021;37(6):1149-53.	Excluded from study	Irrelevant title and abstract
140	Awofeso N. Improving health workforce recruitment and retention in rural and remote regions of Nigeria. Rural Remote Health. 2010;10(1):1319.	Excluded from study	No focus on general practitioners
141	Awosoga O, Hazzan AA, McIntosh S, Dabravolskaj J, Sajobi TT, Doan J. Factors associated with the health status of childcare workers in southern Alberta, Canada. BMC Res Notes. 2019;12(1):4.	Excluded from study	Irrelevant title and abstract
142	Aysola J, Tahirovic E, Troxel AB, Asch DA, Gangemi K, Hodlofski AT, et al. A Randomized Controlled Trial of Opt-In Versus Opt-Out Enrollment Into a Diabetes Behavioral Intervention. Am J Health Promot. 2018;32(3):745-52.	Excluded from study	Irrelevant title and abstract
143	Azam K, Khan A, Alam MT. Causes and Adverse Impact of Physician Burnout: A Systematic Review. J Coll Physicians Surg Pak. 2017;27(8):495-501.	Excluded from study	Irrelevant title and abstract + Systematic Review
144	Azarpazhooh A, Dao T, Figueiredo R, Krahn M, Friedman S. A survey of patients' preferences for the treatment of teeth with apical periodontitis. J Endod. 2013;39(12):1534-41.	Excluded from study	Irrelevant title and abstract
145	Backman CL. Employment and work disability in rheumatoid arthritis. Curr Opin Rheumatol. 2004;16(2):148-52.	Excluded from study	Irrelevant title and abstract
146	Bader JD, Sams DH. Factors associated with job and career satisfaction among dental hygienists. J Public Health Dent. 1992;52(2):43-51.	Excluded from study	Irrelevant title and abstract
147	Baek J, Cho H, Han K, Lee H. Association between nursing work environment and compassion satisfaction among clinical nurses. J Nurs Manag. 2020;28(2):368-76.	Excluded from study	Irrelevant title and abstract
148	Baggett M, Giambattista L, Lobbestael L, Pfeiffer J, Madani C, Modir R, et al. Exploring the human emotion of feeling cared for in the workplace. J Nurs Manag. 2016;24(6):816-24.	Excluded from study	Irrelevant title and abstract
149	Baggs JG, Schmitt MH, Mushlin AI, Eldredge DH, Oakes D, Hutson AD. Nurse-physician collaboration and satisfaction with the decision-making process in three critical care units. Am J Crit Care. 1997;6(5):393-9.	Excluded from study	Irrelevant title and abstract
150	Bagner DM, Graziano PA. Barriers to success in parent training for young children with developmental delay: the role of cumulative risk. Behav Modif. 2013;37(3):356-77.	Excluded from study	Irrelevant title and abstract
151	Bahlman-van Ooijen W, Malfait S, Huisman-de Waal G, Hafsteinsdóttir TB. Nurses' motivations to leave the nursing profession: A qualitative meta-aggregation. J Adv Nurs. 2023;79(12):4455-71.	Excluded from study	Irrelevant title and abstract
152	Bahrami B, Elder J, Jacobson S. Change in the U.S. health care system: effects on physician retirement and implications for health care managers. J Health Hum Serv Adm. 2002;25(3):342-70.	Excluded from study	No focus on general practitioners
153	Bailey H, Cruz MLS, Songtaweesin WN, Puthanakit T. Adolescents with HIV and transition to adult care in the Caribbean, Central America and South America, Eastern Europe and Asia and Pacific regions. J Int AIDS Soc. 2017;20(Suppl 3):21475.	Excluded from study	Irrelevant title and abstract
154	Bailey H, Zash R, Rasi V, Thorne C. HIV treatment in pregnancy. Lancet HIV. 2018;5(8):e457-e67.	Excluded from study	Irrelevant title and abstract
155	Bailey JM, Bieniasz ME, Kmak D, Brenner DE, Ruffin MT. Recruitment and retention of economically underserved women to a cervical cancer prevention trial. Appl Nurs Res. 2004;17(1):55-60.	Excluded from study	Irrelevant title and abstract
156	Bailey P, Warren S, Buske L. Highlights of the 2002 Canadian Neurological Society (CNS) manpower survey. Can J Neurol Sci. 2005;32(4):425-32.	Excluded from study	Irrelevant title and abstract
157	Bailey PK, Caskey FJ, MacNeill S, Ashford R, Pryce L, Kayler L, et al. Investigating strategies to improve AccesS to Kidney transplantation (the ASK trial): a protocol for a feasibility randomised controlled trial with parallel process evaluation. Pilot Feasibility Stud. 2023;9(1):13.	Excluded from study	Irrelevant title and abstract
158	Baine SO, Kasangaki A, Baine EMM. Task shifting in health service delivery from a decision and policy makers' perspective: a case of Uganda. Hum Resour Health. 2018;16(1):20.	Excluded from study	Irrelevant title and abstract
159	Baker CN, Arnold DH, Meagher S. Enrollment and attendance in a parent training prevention program for conduct problems. Prev Sci. 2011;12(2):126-38.	Excluded from study	Irrelevant title and abstract
160	Baker DE, Edmonds KA, Calvert ML, Sanders SM, Bridges AJ, Rhea MA, et al. Predicting attrition in long-term residential substance use disorder treatment: A modifiable risk factors perspective. Psychol Serv. 2020;17(4):472-82.	Excluded from study	Irrelevant title and abstract
161	Bakhshi P, Babulal GM, Trani JF. Education of children with disabilities in New Delhi: When does exclusion occur? PLoS One. 2017;12(9):e0183885.	Excluded from study	Irrelevant title and abstract
162	Bakker D, Butler L, Fitch M, Green E, Olson K, Cummings G. Canadian cancer nurses' views on recruitment and retention. J Nurs Manag. 2010;18(2):205-14.	Excluded from study	Irrelevant title and abstract
163	Ballard M, Montgomery P. Systematic review of interventions for improving the performance of community health workers in low-income and middle-income countries. BMJ Open. 2017;7(10):e014216.	Excluded from study	Irrelevant title and abstract + Systematic Review
164	Banaser M, Ghulman F, Almakhalas H, Alghamdi M. Nurses' job satisfaction during the mass gathering of the Hajj 2018 in Saudi Arabia. Int Nurs Rev. 2020;67(3):372-9.	Excluded from study	Irrelevant title and abstract
165	Bandiera G. Emergency medicine health advocacy: foundations for training and practice. Cjem. 2003;5(5):336-42.	Excluded from study	Irrelevant title and abstract
166	Banek K, Kilian A, Allan R. Evaluation of Interceptor long-lasting insecticidal nets in eight communities in Liberia. Malar J. 2010;9:84.	Excluded from study	Irrelevant title and abstract
167	Bao M, Wang H, Huang C, Wang L, Xie C, Chen G. Exploring employment preferences of nurses to improve retention in rural China. Int J Nurs Stud. 2023;141:104473.	Excluded from study	Irrelevant title and abstract
168	Barbosa M. Women in Portugal. Womens Stud Int Q. 1981;4(4):477-80.	Excluded from study	Irrelevant title and abstract
169	Bardelle J, Abady H, Paulussen M, Lampen-Eberle P, Kalhoff H, Pizzulli A, et al. Study protocol of a prospective, interventional non-randomised trial investigating the impact of asthma education on specific disease understanding, health literacy and therapy outcome in childhood. BMJ Open. 2024;14(5):e083180.	Excluded from study	Irrelevant title and abstract
170	Bardoel EA, Russell G, Advocat J, Mayson S, Kay M. Turnover among Australian general practitioners: a longitudinal gender analysis. Hum Resour Health. 2020;18(1):99.	Excluded from study	Irrelevant title and abstract
171	Bardou M, Crépon B, Bertaux AC, Godard-Marceaux A, Eckman-Lacroix A, Thellier E, et al. NAITRE study on the impact of conditional cash transfer on poor pregnancy outcomes in underprivileged women: protocol for a nationwide pragmatic cluster-randomised superiority clinical trial in France. BMJ Open. 2017;7(10):e017321.	Excluded from study	Irrelevant title and abstract
172	Barlow A, McDaniel JA, Marfani F, Lowe A, Keplinger C, Beltangady M, et al. DISCOVERING FRUGAL INNOVATIONS THROUGH DELIVERING EARLY CHILDHOOD HOME-VISITING INTERVENTIONS IN LOW-RESOURCE TRIBAL COMMUNITIES. Infant Ment Health J. 2018;39(3):276-86.	Excluded from study	Irrelevant title and abstract
174	Barnes-Boyd C, Fordham Norr K, Nacion KW. Promoting infant health through home visiting by a nurse-managed community worker team. Public Health Nurs. 2001;18(4):225-35.	Excluded from study	Irrelevant title and abstract
175	Barnett J, Aguilar S, Brittner M, Bonuck K. Recruiting and retaining low-income, multi-ethnic women into randomized controlled trials: successful strategies and staffing. Contemp Clin Trials. 2012;33(5):925-32.	Excluded from study	Irrelevant title and abstract
176	Barnett S, Jones SC, Bennett S, Iverson D, Bonney A. General practice training and virtual communities of practice - a review of the literature. BMC Fam Pract. 2012;13:87.	Excluded from study	Irrelevant title and abstract
177	Barnett S, Jones SC, Caton T, Iverson D, Bennett S, Robinson L. Implementing a virtual community of practice for family physician training: a mixed-methods case study. J Med Internet Res. 2014;16(3):e83.	Excluded from study	Irrelevant title and abstract
178	Barrett T, Boeck R, Fusco C, Ghebrehiwet T, Yan J, Saxena S. Nurses are the key to improving mental health services in low- and middle-income countries. Int Nurs Rev. 2009;56(1):138-41.	Excluded from study	Irrelevant title and abstract
179	Barsky Reese J, Porter LS, Regan KR, Keefe FJ, Azad NS, Diaz LA, Jr., et al. A randomized pilot trial of a telephone-based couples intervention for physical intimacy and sexual concerns in colorectal cancer. Psychooncology. 2014;23(9):1005-13.	Excluded from study	Irrelevant title and abstract
180	Barthow C, Jones B, Macdonald L, Vernall S, Gallagher P, McKinlay E. Researching in the community: the value and contribution of nurses to community based or primary health care research. Prim Health Care Res Dev. 2015;16(3):224-34.	Excluded from study	Irrelevant title and abstract
181	Bartle-Haring S. Living in the context of poverty and trajectories of breast cancer worry, knowledge, and perceived risk after a breast cancer risk education session. Womens Health Issues. 2010;20(6):406-13.	Excluded from study	Irrelevant title and abstract
182	Bartlett A, Kolb SJ, Kingsley A, Swoboda KJ, Reyna SP, Sakonju A, et al. Recruitment & retention program for the NeuroNEXT SMA Biomarker Study: Super Babies for SMA! Contemp Clin Trials Commun. 2018;11:113-9.	Excluded from study	Irrelevant title and abstract
183	Basco H, Switzer T, Davis K, Lam C, Sawin EM, Robins J, et al. Broadening their horizons: A rural and urban nursing student exchange program in primary care. J Prof Nurs. 2024;50:121-8.	Excluded from study	Irrelevant title and abstract
184	Bashar F, Islam R, Khan SM, Hossain S, Sikder AAS, Yusuf SS, et al. Making doctors stay: Rethinking doctor retention policy in a contracted-out primary healthcare setting in urban Bangladesh. PLoS One. 2022;17(1):e0262358.	Excluded from study	No focus on general practitioners
185	Basile SV, Born DO. Dental hygiene workforce issues: a Minnesota study. J Dent Hyg. 2007;81(1):11.	Excluded from study	Irrelevant title and abstract
186	Basińska MA, Dziewiątkowska-Kozłowska K. The strategies of coping with stress in workplace used by surgeons working in different hospitals: a pilotage research. Pol Przegl Chir. 2012;84(2):76-81.	Excluded from study	Irrelevant title and abstract
187	Baskin AS, Kwan L, Connor SE, Maliski SL, Litwin MS. Low self-efficacy is associated with decreased emergency department use in underserved men with prostate cancer. Urol Oncol. 2016;34(1):3.e15-21.	Excluded from study	Irrelevant title and abstract
188	Basnight R, Berry P, Capes K, Pearce S, Thompson J, Allen DH, et al. Evaluation of lay health workers on quality of care in the inpatient setting. PLoS One. 2023;18(11):e0293068.	Excluded from study	Irrelevant title and abstract
189	Basu S, Yap C, Mason S. Examining the sources of occupational stress in an emergency department. Occup Med (Lond). 2016;66(9):737-42.	Excluded from study	Irrelevant title and abstract
190	Batliner T, Fehringer KA, Tiwari T, Henderson WG, Wilson A, Brega AG, et al. Motivational interviewing with American Indian mothers to prevent early childhood caries: study design and methodology of a randomized control trial. Trials. 2014;15:125.	Excluded from study	Irrelevant title and abstract
191	Battersby C, Hartley K, Fletcher AE, Markowe HJ, Brown RG, Styles W, et al. Cognitive function in hypertension: a community based study. J Hum Hypertens. 1993;7(2):117-23.	Excluded from study	Irrelevant title and abstract
192	Baucom KJW, Chen XS, Perry NS, Revolorio KY, Reina A, Christensen A. Recruitment and Retention of Low-SES Ethnic Minority Couples in Intervention Research at the Transition to Parenthood. Fam Process. 2018;57(2):308-23.	Excluded from study	Irrelevant title and abstract
193	Bauer K. Distributive justice and rural healthcare: a case for e-health. Int J Appl Philos. 2003;17(2):241-52.	Excluded from study	Irrelevant title and abstract
194	Baum FE, Sanders DM, Fisher M, Anaf J, Freudenberg N, Friel S, et al. Assessing the health impact of transnational corporations: its importance and a framework. Global Health. 2016;12(1):27.	Excluded from study	Irrelevant title and abstract
195	Baxter S, Campbell S, Sanderson K, Cazaly C, Venn A, Owen C, et al. Development of the Workplace Health Savings Calculator: a practical tool to measure economic impact from reduced absenteeism and staff turnover in workplace health promotion. BMC Res Notes. 2015;8:457.	Excluded from study	Irrelevant title and abstract
196	Beal JA, Riley JM, Lancaster DR. Essential elements of an optimal clinical practice environment. J Nurs Adm. 2008;38(11):488-93.	Excluded from study	Irrelevant title and abstract
197	Beasley LO, Ciciolla L, Jespersen JE, Chiaf AL, Schmidt M, Shreffler KM, et al. Best Practices for Engaging Pregnant and Postpartum Women at Risk of Substance Use in Longitudinal Research Studies: a Qualitative Examination of Participant Preferences. Advers Resil Sci. 2020;1(4):235-46.	Excluded from study	Irrelevant title and abstract
198	Beck A, Crain LA, Solberg LI, Unützer J, Maciosek MV, Whitebird RR, et al. The effect of depression treatment on work productivity. Am J Manag Care. 2014;20(8):e294-301.	Excluded from study	Irrelevant title and abstract
199	Becker S, Miron-Shatz T, Schumacher N, Krocza J, Diamantidis C, Albrecht UV. mHealth 2.0: Experiences, Possibilities, and Perspectives. JMIR Mhealth Uhealth. 2014;2(2):e24.	Excluded from study	Irrelevant title and abstract
200	Beckett L, Nettiksimmons J, Howell LP, Villablanca AC. Do Family Responsibilities and a Clinical Versus Research Faculty Position Affect Satisfaction with Career and Work-Life Balance for Medical School Faculty? J Womens Health (Larchmt). 2015;24(6):471-80.	Excluded from study	Irrelevant title and abstract
201	Bee P, Bower P, Byford S, Churchill R, Calam R, Stallard P, et al. The clinical effectiveness, cost-effectiveness and acceptability of community-based interventions aimed at improving or maintaining quality of life in children of parents with serious mental illness: a systematic review. Health Technol Assess. 2014;18(8):1-250.	Excluded from study	Irrelevant title and abstract + Systematic Review
202	Beeber LS, Cooper C, Van Noy BE, Schwartz TA, Blanchard HC, Canuso R, et al. Flying under the radar: engagement and retention of depressed low-income mothers in a mental health intervention. ANS Adv Nurs Sci. 2007;30(3):221-34.	Excluded from study	Irrelevant title and abstract
203	Beeber LS, Holditch-Davis D, Perreira K, Schwartz TA, Lewis V, Blanchard H, et al. Short-term in-home intervention reduces depressive symptoms in Early Head Start Latina mothers of infants and toddlers. Res Nurs Health. 2010;33(1):60-76.	Excluded from study	Irrelevant title and abstract
204	Beecham L. Most GPs would consider resigning from NHS. Bmj. 2001;322(7299):1381.	Excluded from study	No measure of socioeconomic deprivation
205	Beeler E, Brenton-Rule A, Carroll M. Recruitment and retention of the rural podiatry workforce in Aotearoa New Zealand: a qualitative descriptive study of podiatrist perceptions. J Foot Ankle Res. 2022;15(1):58.	Excluded from study	Irrelevant title and abstract
206	Beeson MS, Gerson LW, Weigand JV, Jwayyed S, Kuhn GJ. Characteristics of emergency medicine program directors. Acad Emerg Med. 2006;13(2):166-72.	Excluded from study	Irrelevant title and abstract
207	Beks H, Amos T, Bell J, Ryan J, Hayward J, Brown A, et al. Participatory research with a rural Aboriginal Community Controlled Health Organisation: lessons learned using the CONSIDER statement. Rural Remote Health. 2022;22(1):6740.	Excluded from study	Irrelevant title and abstract
208	Bell DC, Williams ML, Nelson R, Spence RT. An experimental test of retention in residential and outpatient programs. Am J Drug Alcohol Abuse. 1994;20(3):331-40.	Excluded from study	Irrelevant title and abstract
209	Bell-Mandla N, Wilson E, Sharma D, Sloot R, Bwalya J, Schaap A, et al. Predictors of participant retention in a community-based HIV prevention cohort: perspectives from the HPTN 071 (PopART) study. Trials. 2023;24(1):434.	Excluded from study	Irrelevant title and abstract
210	Bellad MB, Goudar SS, Edlavitch SA, Mahantshetti NS, Naik V, Hemingway-Foday JJ, et al. Consanguinity, prematurity, birth weight and pregnancy loss: a prospective cohort study at four primary health center areas of Karnataka, India. J Perinatol. 2012;32(6):431-7.	Excluded from study	Irrelevant title and abstract
211	Bellagamba G, Metge H, Villa A, Lehucher-Michel MP. Permanent Unfitness for Work and Musculoskeletal Diseases: A Multicentric Cross-sectional Study of 2788 Unfit Employees. J Occup Environ Med. 2023;65(7):e472-e7.	Excluded from study	Irrelevant title and abstract
212	Bellman L. Whole-system evaluation research of a scheme to support inner city recruitment and retention of GPs. Fam Pract. 2002;19(6):685-90.	Excluded from study	No focus on general practitioners
213	Bello C, Filipovic MG, Andereggen L, Heidegger T, Urman RD, Luedi MM. Building a well-balanced culture in the perioperative setting. Best Pract Res Clin Anaesthesiol. 2022;36(2):247-56.	Excluded from study	Irrelevant title and abstract
214	Bellón JA, de Dios Luna J, Moreno B, Montón-Franco C, GildeGómez-Barragán MJ, Sánchez-Celaya M, et al. Psychosocial and sociodemographic predictors of attrition in a longitudinal study of major depression in primary care: the predictD-Spain study. J Epidemiol Community Health. 2010;64(10):874-84.	Excluded from study	Irrelevant title and abstract
215	Bellot A. Recruiting and training senior nurses using a rotational model. Nurs Times. 2005;101(12):38-41.	Excluded from study	Irrelevant title and abstract
216	Ben-Zacharia AB. Therapeutics for multiple sclerosis symptoms. Mt Sinai J Med. 2011;78(2):176-91.	Excluded from study	Irrelevant title and abstract
217	Benning A, Madadian MA, Seehra J, Fan K. Patients understanding of terminology commonly used during combined orthodontic-orthognathic treatment. Surgeon. 2021;19(5):e193-e8.	Excluded from study	Irrelevant title and abstract
218	Bentley R, Simons K, Kvalsvig A, Milne B, Blakely T. Short-run effects of poverty on asthma, ear infections and health service use: analysis of the Longitudinal Study of Australian Children. Int J Epidemiol. 2021;50(5):1526-39.	Excluded from study	Irrelevant title and abstract
219	Berger JE, Boyle RL, Jr. How to avoid the high costs of physician turnover. Med Group Manage J. 1992;39(6):80, 2-4, 6 passim.	Excluded from study	No measure of socioeconomic deprivation
220	Bergström S. Training non-physician mid-level providers of care (associate clinicians) to perform caesarean sections in low-income countries. Best Pract Res Clin Obstet Gynaecol. 2015;29(8):1092-101.	Excluded from study	Irrelevant title and abstract
221	Bernabe-Ortiz A, Diez-Canseco F, Vásquez A, Miranda JJ. Disability, caregiver's dependency and patterns of access to rehabilitation care: results from a national representative study in Peru. Disabil Rehabil. 2016;38(6):582-8.	Excluded from study	Irrelevant title and abstract
222	Bes JM, Flinterman LE, González AI, Batenburg RS. Recruitment and retention of general practitioners in European medical deserts: a systematic review. Rural Remote Health. 2023;23(1):7477.	Excluded from study	Irrelevant title and abstract + Systematic Review
223	Besada D, Goga A, Daviaud E, Rohde S, Chinkonde JR, Villeneuve S, et al. Roles played by community cadres to support retention in PMTCT Option B+ in four African countries: a qualitative rapid appraisal. BMJ Open. 2018;8(3):e020754.	Excluded from study	Irrelevant title and abstract
224	Bhatti N, Viney R. Transforming the lives and careers of senior doctors: retaining and harnessing skills and enthusiasm in difficult times. Br J Gen Pract. 2017;67(663):461.	Excluded from study	Irrelevant title and abstract
225	Bick D, Taylor C, Bhavnani V, Healey A, Seed P, Roberts S, et al. Public Health Research. Lifestyle information and access to a commercial weight management group to promote maternal postnatal weight management and positive lifestyle behaviour: the SWAN feasibility RCT. Southampton (UK): NIHR Journals Library	Excluded from study	Irrelevant title and abstract
Copyright © Queen’s Printer and Controller of HMSO 2020. This work was produced by Bick et al. under the terms of a commissioning contract issued by the Secretary of State for Health and Social Care. This issue may be freely reproduced for the purposes of private research and study and extracts (or indeed, the full report) may be included in professional journals provided that suitable acknowledg…		Excluded from study	Irrelevant title and abstract
226	Bickel J. How men can excel as mentors of women. Acad Med. 2014;89(8):1100-2.	Excluded from study	Irrelevant title and abstract
227	Bieber C, Müller KG, Blumenstiel K, Schuller-Roma B, Richter A, Hochlehnert A, et al. [Shared decision making (SDM) with chronic pain patients. The patient as a partner in the medical decision making process]. Bundesgesundheitsblatt Gesundheitsforschung Gesundheitsschutz. 2004;47(10):985-91.	Excluded from study	Irrelevant title and abstract
228	Bigbee J, Mixon D. Recruitment and retention of rural nursing students: a retrospective study. Rural Remote Health. 2013;13(4):2486.	Excluded from study	Irrelevant title and abstract
229	Bigbee JL, Gehrke P, Otterness N. Public health nurses in rural/frontier one-nurse offices. Rural Remote Health. 2009;9(4):1282.	Excluded from study	Irrelevant title and abstract
230	Bimpong KAA, Khan A, Slight R, Tolley CL, Slight SP. Relationship between labour force satisfaction, wages and retention within the UK National Health Service: a systematic review of the literature. BMJ Open. 2020;10(7):e034919.	Excluded from study	Irrelevant title and abstract + Systematic Review
231	Birch J, Jones R, Mueller J, McDonald M, Richards R, Kelly M, et al. A Systematic Review of Inequalities in the Uptake of, Adherence to, and Effectiveness of Behavioural Weight Management Interventions in Adults. Journal of Epidemiology and Community Health. 2021;75(Supplement 1):A60-A1.	Excluded from study	Irrelevant title and abstract
232	Birch JM, Jones RA, Mueller J, McDonald MD, Richards R, Kelly MP, et al. A systematic review of inequalities in the uptake of, adherence to, and effectiveness of behavioral weight management interventions in adults. Obes Rev. 2022;23(6):e13438.	Excluded from study	Duplicate
233	Birch JM, Jones RA, Mueller J, McDonald MD, Richards R, Kelly MP, et al. A systematic review of inequalities in the uptake of, adherence to, and effectiveness of behavioral weight management interventions in adults. Obesity Reviews. 2022;23(6) (no pagination).	Excluded from study	Irrelevant title and abstract + Systematic Review
234	Birkeland A, Natvig GK. Coping with ageing and failing health: a qualitative study among elderly living alone. Int J Nurs Pract. 2009;15(4):257-64.	Excluded from study	Irrelevant title and abstract
235	Biswas A, Anderson R, Doraiswamy S, Abdullah ASM, Purno N, Rahman F, et al. Timely referral saves the lives of mothers and newborns: Midwifery led continuum of care in marginalized teagarden communities - A qualitative case study in Bangladesh. F1000Res. 2018;7:365.	Excluded from study	Irrelevant title and abstract
236	Bjørndal A, Arntzen E, Johansen A. Salaried and fee-for-service general practitioners: is there a difference in patient turnover? Scand J Prim Health Care. 1994;12(3):209-13.	Excluded from study	Irrelevant title and abstract
237	Bjørndal A, Borchgrevink CF, Johansen A. [Changing market for Oslo physicians. Justification for and consequences of changes in agreements]. Tidsskr Nor Laegeforen. 1995;115(22):2794-7.	Excluded from study	Not translated to English
238	Black C, Shanmugam S, Gray H. Consensus on occupational health competencies for UK first contact physiotherapists. Physiotherapy. 2023;121:58-68.	Excluded from study	Irrelevant title and abstract
239	Black MM, Dubowitz H, Krishnakumar A, Starr RH, Jr. Early intervention and recovery among children with failure to thrive: follow-up at age 8. Pediatrics. 2007;120(1):59-69.	Excluded from study	Irrelevant title and abstract
240	Blackford K, Lee A, James AP, Waddell T, Hills AP, Anderson AS, et al. Process evaluation of the Albany Physical Activity and Nutrition (APAN) program, a home-based intervention for metabolic syndrome and associated chronic disease risk in rural Australian adults. Health Promot J Austr. 2017;28(1):8-14.	Excluded from study	Irrelevant title and abstract
241	Blackman T, Wistow J, Byrne D. A Qualitative Comparative Analysis of factors associated with trends in narrowing health inequalities in England. Soc Sci Med. 2011;72(12):1965-74.	Excluded from study	Irrelevant title and abstract
242	Blaha RZ, Arnett AB, Kirkwood MW, Taylor HG, Stancin T, Brown TM, et al. Factors influencing attrition in a multisite, randomized, clinical trial following traumatic brain injury in adolescence. J Head Trauma Rehabil. 2015;30(3):E33-40.	Excluded from study	Irrelevant title and abstract
243	Blake N, Leach LS, Robbins W, Pike N, Needleman J. Healthy work environments and staff nurse retention: the relationship between communication, collaboration, and leadership in the pediatric intensive care unit. Nurs Adm Q. 2013;37(4):356-70.	Excluded from study	Irrelevant title and abstract
244	Blanck PD, Pransky G. Workers with disabilities. Occup Med. 1999;14(3):581-93.	Excluded from study	Irrelevant title and abstract
245	Blanco Fernández G, Gómez Bravo M, Briceño Delgado J, Valdivieso López A. A survey of Heads of Surgery and Residents on accessibility and employment in liver transplant teams in Spain. Cir Esp (Engl Ed). 2019;97(10):560-7.	Excluded from study	Irrelevant title and abstract
246	Blane DN, McLean G, Watt G. Distribution of GPs in Scotland by age, gender and deprivation. Scott Med J. 2015;60(4):214-9.	Excluded from study	Duplicate
247	Blane DN, McLean G, Watt G. Distribution of GPs in Scotland by age, gender and deprivation. Scottish Medical Journal. 2015;60(4):214-9.	Included in study	Included
248	Blane DN, McLoone P, Morrison D, Macdonald S, O'Donnell CA. Patient and practice characteristics predicting attendance and completion at a specialist weight management service in the UK: a cross-sectional study. BMJ Open. 2017;7(11):e018286.	Excluded from study	Duplicate
249	Blane DN, McLoone P, Morrison D, MacDonald S, O'Donnell CA. Patient and practice characteristics predicting attendance and completion at a specialist weight management service in the UK: A cross-sectional study. BMJ Open. 2017;7(11) (no pagination).	Excluded from study	Irrelevant title and abstract
250	Blankenship JC, Choi JW, Das TS, McElgunn PM, Mukherjee D, Paxton LL, et al. SCAI/ACVP expert consensus statement on cardiovascular catheterization laboratory economics: If the cath lab is your home you should understand its finances: This statement was endorsed by the Alliance of Cardiovascular Professionals (ACVP) in April 2019. Catheter Cardiovasc Interv. 2019;94(1):123-35.	Excluded from study	Irrelevant title and abstract
251	Blazey-Martin D, Carr PL, Terrin N, Breeze JL, Luk C, Raj A, et al. Lower Rates of Promotion of Generalists in Academic Medicine: A Follow-up to the National Faculty Survey. J Gen Intern Med. 2017;32(7):747-52.	Excluded from study	Irrelevant title and abstract
252	Bledsoe SE, Rizo CF, Wike TL, Killian-Farrell C, Wessel J, Bellows AO, et al. Pregnant adolescent women's perceptions of depression and psychiatric services in the United States. Women Birth. 2017;30(5):e248-e57.	Excluded from study	Irrelevant title and abstract
253	Blewer AL, Putt ME, Becker LB, Riegel BJ, Li J, Leary M, et al. Video-Only Cardiopulmonary Resuscitation Education for High-Risk Families Before Hospital Discharge: A Multicenter Pragmatic Trial. Circ Cardiovasc Qual Outcomes. 2016;9(6):740-8.	Excluded from study	Irrelevant title and abstract
254	Blitchtein-Winicki D, Zevallos K, Samolski MR, Requena D, Velarde C, Briceño P, et al. Feasibility and Acceptability of a Text Message-Based Smoking Cessation Program for Young Adults in Lima, Peru: Pilot Study. JMIR Mhealth Uhealth. 2017;5(8):e116.	Excluded from study	Irrelevant title and abstract
255	Bloem CM, Miller AC. Disasters and women's health: reflections from the 2010 earthquake in Haiti. Prehosp Disaster Med. 2013;28(2):150-4.	Excluded from study	Irrelevant title and abstract
256	Blumenthal DS, Sung J, Coates R, Williams J, Liff J. Recruitment and retention of subjects for a longitudinal cancer prevention study in an inner-city black community. Health Serv Res. 1995;30(1 Pt 2):197-205.	Excluded from study	Irrelevant title and abstract
257	Boafo IM. The effects of workplace respect and violence on nurses' job satisfaction in Ghana: a cross-sectional survey. Hum Resour Health. 2018;16(1):6.	Excluded from study	Irrelevant title and abstract
258	Bobrovskaya ON. [On the correlation of guarantees of the labor rights of the elderly in Russia and Europe.]. Adv Gerontol. 2018;31(4):588-96.	Excluded from study	Irrelevant title and abstract
259	Bobrowski A, Nayan M, Heimrath O, Goche D, Ludzu E, Singal RK. Supply the demand: Assessment of the feasibility of local non-urologists in relieving the burden of chronic indwelling catheters in a low-income country. Can Urol Assoc J. 2020;15(5):E261-e6.	Excluded from study	Irrelevant title and abstract
260	Bobrowski A, Nayan M, Heimrath O, Goche D, Ludzu E, Singal RK. Supply the demand: Assessment of the feasibility of local nonurologists in relieving the burden of chronic indwelling catheters in a low-income country. Can Urol Assoc J. 2021;15(5):E261-e6.	Excluded from study	Irrelevant title and abstract
261	Bock BC, Papandonatos GD, de Dios MA, Abrams DB, Azam MM, Fagan M, et al. Tobacco cessation among low-income smokers: motivational enhancement and nicotine patch treatment. Nicotine Tob Res. 2014;16(4):413-22.	Excluded from study	Duplicate
262	Bock BC, Papandonatos GD, De Dios MA, Abrams DB, Azam MM, Fagan M, et al. Tobacco cessation among low-income smokers: Motivational enhancement and nicotine patch treatment. Nicotine and Tobacco Research. 2014;16(4):413-22.	Excluded from study	Irrelevant title and abstract
263	Boghossian NS, Yeung EH, Lipsky LM, Poon AK, Albert PS. Dietary patterns in association with postpartum weight retention. Am J Clin Nutr. 2013;97(6):1338-45.	Excluded from study	Irrelevant title and abstract
264	Bogren M, Grahn M, Kaboru BB, Berg M. Midwives' challenges and factors that motivate them to remain in their workplace in the Democratic Republic of Congo-an interview study. Hum Resour Health. 2020;18(1):65.	Excluded from study	Irrelevant title and abstract
265	Bohning WR. The protection of migrant workers and international labour standards. Int Migr. 1988;26(2):133-46.	Excluded from study	Irrelevant title and abstract
266	Bojesen RD, Jørgensen LB, Grube C, Skou ST, Johansen C, Dalton SO, et al. Fit for Surgery-feasibility of short-course multimodal individualized prehabilitation in high-risk frail colon cancer patients prior to surgery. Pilot Feasibility Stud. 2022;8(1):11.	Excluded from study	Irrelevant title and abstract
267	Bonanno DR, Couch A, Haines T, Menz HB, O'Sullivan BG, Williams CM. Burnout in podiatrists associated with individual characteristics, workplace and job satisfaction: A national survey. J Foot Ankle Res. 2024;17(2):e12003.	Excluded from study	Irrelevant title and abstract
268	Bonkowsky JL, deVeber G, Kosofsky BE. Pediatric Neurology Research in the Twenty-First Century: Status, Challenges, and Future Directions Post-COVID-19. Pediatr Neurol. 2020;113:2-12.	Excluded from study	Irrelevant title and abstract
269	Bonsu JM, Frasso R, Curry AE. Lessons from the field: the conduct of randomized controlled trials in Botswana. Trials. 2017;18(1):503.	Excluded from study	Irrelevant title and abstract
270	Booth A, McDaid C, Scrimshire A, Singh HP, Scantlebury A, Hewitt C. Using publicly available UK datasets to identify recruitment sites to maximise inclusion of under-served groups: three case studies. NIHR Open Res. 2024;4:18.	Excluded from study	Irrelevant title and abstract
271	Borek AJ, Anthierens S, Allison R, McNulty CAM, Anyanwu PE, Costelloe C, et al. Social and Contextual Influences on Antibiotic Prescribing and Antimicrobial Stewardship: A Qualitative Study with Clinical Commissioning Group and General Practice Professionals. Antibiotics (Basel). 2020;9(12).	Excluded from study	Irrelevant title and abstract
272	Bork S, LeBar K. The implementation and impact of an advanced practice recognition program. J Am Assoc Nurse Pract. 2024;36(2):90-3.	Excluded from study	Irrelevant title and abstract
273	Bos P, Wouters E, Danhieux K, van Olmen J, Remmen R, Klipstein-Grobusch K, et al. Unravelling the Belgian cascade of hypertension care and its determinants: insights from a cross-sectional analysis. BMC Public Health. 2024;24(1):1559.	Excluded from study	Irrelevant title and abstract
274	Bossema ER, Meijs T, Peters JWB. Early predictors of study success in a Dutch advanced nurse practitioner education program: A retrospective cohort study. Nurse Educ Today. 2017;57:68-73.	Excluded from study	Irrelevant title and abstract
275	Both-Nwabuwe JMC, Dijkstra MTM, Klink A, Beersma B. Maldistribution or scarcity of nurses? The devil is in the detail. J Nurs Manag. 2018;26(2):86-93.	Excluded from study	Irrelevant title and abstract
276	Botha E, Gwin T, Purpora C. The effectiveness of mindfulness based programs in reducing stress experienced by nurses in adult hospital settings: a systematic review of quantitative evidence protocol. JBI Database System Rev Implement Rep. 2015;13(10):21-9.	Excluded from study	Irrelevant title and abstract + Systematic Review
277	Boulanger B, Surquin M, Fantoni-Quinton S, Leroyer A. [Factors related to the one-month retention of 8507 employees declared medically unfit in Hauts-de-France companies between 2014 and 2018]. Rev Epidemiol Sante Publique. 2020;68(6):357-65.	Excluded from study	Irrelevant title and abstract
278	Boulos D, Zamorski MA. Do shorter delays to care and mental health system renewal translate into better occupational outcome after mental disorder diagnosis in a cohort of Canadian military personnel who returned from an Afghanistan deployment? BMJ Open. 2015;5(12):e008591.	Excluded from study	Irrelevant title and abstract
279	Bournes DA, Ferguson-Paré M. Human becoming and 80/20: an innovative professional development model for nurses. Nurs Sci Q. 2007;20(3):237-53.	Excluded from study	Irrelevant title and abstract
280	Bouwman E, Hermens R, Brown MC, Araújo-Soares V, Blijlevens NMA, Kepak T, et al. Person-centred online lifestyle coaching in childhood, adolescent, and young adult cancer survivors: protocol of the multicentre PanCareFollowUp lifestyle intervention feasibility study. Pilot Feasibility Stud. 2022;8(1):260.	Excluded from study	Irrelevant title and abstract
281	Bowman LR, McDougall C, D'Alessandro D, Campbell J, Curran CJ. The creation and implementation of an employment participation pathway model for youth with disabilities. Disabil Rehabil. 2023;45(24):4156-64.	Excluded from study	Irrelevant title and abstract
282	Bowman TG, Mazerolle SM, Goodman A. Career commitment of postprofessional athletic training program graduates. J Athl Train. 2015;50(4):426-31.	Excluded from study	Irrelevant title and abstract
283	Boyd AT, Song DL, Meyer JP, Altice FL. Emergency department use among HIV-infected released jail detainees. J Urban Health. 2015;92(1):108-35.	Excluded from study	Irrelevant title and abstract
284	Boyd NR, Windsor RA. A formative evaluation in maternal and child health practice: the Partners for Life Nutrition Education Program for pregnant women. Matern Child Health J. 2003;7(2):137-43.	Excluded from study	Irrelevant title and abstract
285	Boyles TH, Wilkinson LS, Leisegang R, Maartens G. Factors influencing retention in care after starting antiretroviral therapy in a rural South African programme. PLoS One. 2011;6(5):e19201.	Excluded from study	Irrelevant title and abstract
286	Bradbury TN, Bodenmann G. Interventions for Couples. Annu Rev Clin Psychol. 2020;16:99-123.	Excluded from study	Irrelevant title and abstract
287	Bradley CB, Browne EN, Alexander AA, Collins J, Dahm JL, DiGuiseppi CG, et al. Demographic and Operational Factors Predicting Study Completion in a Multisite Case-Control Study of Preschool Children. Am J Epidemiol. 2018;187(3):592-603.	Excluded from study	Irrelevant title and abstract
288	Bradley CJ, Saunders HG. Impact of cash incentives for low-income individuals to seek a primary care visit on mental health outcomes: Evidence from a randomized controlled trial. Soc Sci Med. 2020;265:113515.	Excluded from study	Irrelevant title and abstract
289	Bradley S, Kamwendo F, Chipeta E, Chimwaza W, de Pinho H, McAuliffe E. Too few staff, too many patients: a qualitative study of the impact on obstetric care providers and on quality of care in Malawi. BMC Pregnancy Childbirth. 2015;15:65.	Excluded from study	Irrelevant title and abstract
290	Brady LA, Wozniak ML, Brimmer MJ, Terranova E, Moore C, Kahn L, et al. Coping Strategies and Workplace Supports for Peers with Substance Use Disorders. Subst Use Misuse. 2022;57(12):1772-8.	Excluded from study	Irrelevant title and abstract
291	Brainard J, Wilsher SH, Salter C, Loke YK. Methodological review: quality of randomized controlled trials in health literacy. BMC Health Serv Res. 2016;16:246.	Excluded from study	Irrelevant title and abstract
292	Brannon EE, Kuhl ES, Boles RE, Aylward BS, Ratcliff MB, Valenzuela JM, et al. Strategies for Recruitment and Retention of Families from Low-Income, Ethnic Minority Backgrounds in a Longitudinal Study of Caregiver Feeding and Child Weight. Child Health Care. 2013;42(3):198-213.	Excluded from study	Irrelevant title and abstract
293	Braun L, Terhorst Y, Titzler I, Freund J, Thielecke J, Ebert DD, et al. Lessons Learned from an Attempted Pragmatic Randomized Controlled Trial for Improvement of Chronic Pain-Associated Disability in Green Professions: Long-Term Effectiveness of a Guided Online-Based Acceptance and Commitment Therapy &nbsp;(PACT-A). Int J Environ Res Public Health. 2022;19(21).	Excluded from study	Irrelevant title and abstract
294	Brenner G. [The professional image of the general practitioner. Taking stock (author's transl)]. MMW Munch Med Wochenschr. 1981;123(12):465-8.	Excluded from study	Irrelevant title and abstract
295	Brenner JL, Kabakyenga J, Kyomuhangi T, Wotton KA, Pim C, Ntaro M, et al. Can volunteer community health workers decrease child morbidity and mortality in southwestern Uganda? An impact evaluation. PLoS One. 2011;6(12):e27997.	Excluded from study	Irrelevant title and abstract
296	Breuner C, Moore E, Walsh E, Hilman S, Mitzel J, Thomas A, et al. Amplifying Their Voice: Inclusive Healthcare Provider Perspectives to Improve Advancement, Resilience, and Retention. Cureus. 2024;16(8):e66028.	Excluded from study	Irrelevant title and abstract
297	Brewer LC, Balls-Berry JE, Dean P, Lackore K, Jenkins S, Hayes SN. Fostering African-American Improvement in Total Health (FAITH!): An Application of the American Heart Association's Life's Simple 7™ among Midwestern African-Americans. J Racial Ethn Health Disparities. 2017;4(2):269-81.	Excluded from study	Irrelevant title and abstract
298	Breyer BN, Butler C, Fang R, Meeks W, Porten SP, North AC, et al. Promotion Disparities in Academic Urology. Urology. 2020;138:16-23.	Excluded from study	Irrelevant title and abstract
299	Brickle CM, Jacobi DA, Larkin CE. Igniting a movement in a dual-licensed dental workforce: The Minnesota model. Int J Dent Hyg. 2023;21(4):789-94.	Excluded from study	Irrelevant title and abstract
300	Brickle CM, Jacobi DA, Larkin CE. Igniting a Movement in a Dual Licensed Dental Workforce: The Minnesota Model. J Dent Hyg. 2023;97(5):35-42.	Excluded from study	Irrelevant title and abstract
301	Brittain K, Brown K, Phillips T, Zerbe A, Pellowski J, Remien RH, et al. Why do Integrated Maternal HIV and Infant Healthcare Services work? A Secondary Analysis of a Randomised Controlled Trial in South Africa. AIDS Behav. 2023;27(12):3831-43.	Excluded from study	Irrelevant title and abstract
302	Brody GH, Yu T, Beach SR, Philibert RA. Prevention effects ameliorate the prospective association between nonsupportive parenting and diminished telomere length. Prev Sci. 2015;16(2):171-80.	Excluded from study	Duplicate
303	Brody GH, Yu T, Beach SR, Philibert RA. Prevention effects ameliorate the prospective association between nonsupportive parenting and diminished telomere length. Prevention science : the official journal of the Society for Prevention Research. 2015;16(2):171-80.	Excluded from study	Irrelevant title and abstract
304	Brody JK, Rajabiun S, Strupp Allen HJ, Baggett T. Enhanced Telehealth Case Management Plus Emergency Financial Assistance for Homeless-Experienced People Living With HIV During the COVID-19 Pandemic. Am J Public Health. 2021;111(5):835-8.	Excluded from study	Irrelevant title and abstract
305	Brofidi K, Vlasiadis K, Philalithis A. Greek hospital environments. Int J Health Care Qual Assur. 2019;32(3):645-52.	Excluded from study	Irrelevant title and abstract
306	Broome KM, Flynn PM, Simpson DD. Psychiatric comorbidity measures as predictors of retention in drug abuse treatment programs. Health Serv Res. 1999;34(3):791-806.	Excluded from study	Irrelevant title and abstract
307	Brosnahan N, McCombie E, Morrison D, McLoone P, Sloan B. Effectiveness of the counterweight programme delivered in community pharmacies in fife, Scotland. Obesity Facts. 2012;1):200.	Excluded from study	Irrelevant title and abstract
308	Brown C, Harries RL, Abdelrahman T, Thomas C, Pollitt MJ, Lewis WG. Surgical gender gap: a curriculum concordance and career vector perspective. Postgrad Med J. 2018;94(1115):483-8.	Excluded from study	Irrelevant title and abstract
309	Brown LD, Feinberg M, Kan ML. Predicting engagement in a transition to parenthood program for couples. Eval Program Plann. 2012;35(1):1-8.	Excluded from study	Irrelevant title and abstract
310	Brown PB, Hudak SL, Horn SD, Cohen LW, Reed DA, Zimmerman S. Workforce Characteristics, Perceptions, Stress, and Satisfaction among Staff in Green House and Other Nursing Homes. Health Serv Res. 2016;51 Suppl 1(Suppl 1):418-32.	Excluded from study	Irrelevant title and abstract
311	Brown RP, Connell J. The migration of doctors and nurses from South Pacific Island Nations. Soc Sci Med. 2004;58(11):2193-210.	Excluded from study	Irrelevant title and abstract
312	Brown SJ, Carter GJ, Halliwell G, Brown K, Caswell R, Howarth E, et al. Survivor, family and professional experiences of psychosocial interventions for sexual abuse and violence: a qualitative evidence synthesis. Cochrane Database Syst Rev. 2022;10(10):Cd013648.	Excluded from study	Irrelevant title and abstract
313	Brown TJ, Todd A, O’Malley CL, Moore HJ, Husband AK, Bambra C, et al. Public Health Research. Community pharmacy interventions for public health priorities: a systematic review of community pharmacy-delivered smoking, alcohol and weight management interventions. Southampton (UK): NIHR Journals Library	Excluded from study	Irrelevant title and abstract + Systematic Review
Copyright © Queen’s Printer and Controller of HMSO 2016. This work was produced by Brown et al. under the terms of a commissioning contract issued by the Secretary of State for Health. This issue may be freely reproduced for the purposes of private research and study and extracts (or indeed, the full report) may be included in professional journals provided that suitable acknowledgement is made a…		Excluded from study	Irrelevant title and abstract
314	Browner CH, Preloran M, Press NA. The effects of ethnicity, education and an informational video on pregnant women's knowledge and decisions about a prenatal diagnostic screening test. Patient Educ Couns. 1996;27(2):135-46.	Excluded from study	Irrelevant title and abstract
315	Brox J. [What decides whether physicians remain at a local hospital? A questionnaire study from the Hammerfest hospital]. Tidsskr Nor Laegeforen. 1993;113(17):2131-2.	Excluded from study	Irrelevant title and abstract
316	Bruce-Brand R, Broderick J, Ong J, O'Byrne J. Diagnosing the doctors' departure: survey on sources of dissatisfaction among Irish junior doctors. Ir Med J. 2012;105(1):15-8.	Excluded from study	Irrelevant title and abstract
317	Bruhl RJ, Perkison WB, Hanania NA, McNeill LH, Oluyomi AO, Fiesinger EB, et al. Design of a home-based intervention for Houston-area African-American adults with asthma: Methods and lessons learned from a pragmatic randomized trial. Contemp Clin Trials. 2020;91:105977.	Excluded from study	Irrelevant title and abstract
318	Bruinsma WE, Becker SJ, Guitton TG, Kadzielski J, Ring D. How prevalent are hazardous attitudes among orthopaedic surgeons? Clin Orthop Relat Res. 2015;473(5):1582-9.	Excluded from study	Irrelevant title and abstract
319	Buchberg MK, Fletcher FE, Vidrine DJ, Levison J, Peters MY, Hardwicke R, et al. A mixed-methods approach to understanding barriers to postpartum retention in care among low-income, HIV-infected women. AIDS Patient Care STDS. 2015;29(3):126-32.	Excluded from study	Irrelevant title and abstract
320	Buchbinder SB, Melick CF, Powe NR. Managed care and primary care physicians' overall career satisfaction. J Health Care Finance. 2001;28(2):35-44.	Excluded from study	No measure of socioeconomic deprivation
321	Buck R, Wynne-Jones G, Varnava A, Main CJ, Phillips CJ. Working with Musculoskeletal Pain. Rev Pain. 2009;3(1):6-10.	Excluded from study	Irrelevant title and abstract
322	Buerhaus PI, Staiger DO. Managed care and the nurse workforce. Jama. 1996;276(18):1487-93.	Excluded from study	Irrelevant title and abstract
323	Bulsara SM, Wainberg ML, Newton-John TRO. Predictors of Adult Retention in HIV Care: A Systematic Review. AIDS Behav. 2018;22(3):752-64.	Excluded from study	Irrelevant title and abstract + Systematic Review
324	Burch J, Rice S, Yang H, Neilson A, Stirk L, Francis R, et al. Systematic review of the use of bone turnover markers for monitoring the response to osteoporosis treatment: the secondary prevention of fractures, and primary prevention of fractures in high-risk groups. Health Technol Assess. 2014;18(11):1-180.	Excluded from study	Irrelevant title and abstract
325	Burch VC, McKinley D, van Wyk J, Kiguli-Walube S, Cameron D, Cilliers FJ, et al. Career intentions of medical students trained in six sub-Saharan African countries. Educ Health (Abingdon). 2011;24(3):614.	Excluded from study	Irrelevant title and abstract
326	Burke MM, Cheung WC, Kim J. Understanding the Effectiveness and Feasibility of a Family Navigator Program for Parents of Children With Autism. Intellect Dev Disabil. 2023;61(5):426-39.	Excluded from study	Irrelevant title and abstract
327	Burns RM, Dooley B, Armstrong J. Towards universal health care-a review of the basic basket of care associated with universal health care delivery models. Value in Health. 2014;17(7):A417-A8.	Excluded from study	Irrelevant title and abstract
328	Bush PL, García Bengoechea E. Building on a YMCA's health and physical activity promotion capacities: A case study of a researcher-organization partnership to optimize adolescent programming_. Eval Program Plann. 2016;57:30-8.	Excluded from study	Irrelevant title and abstract
329	Busschaert C, Scherrens AL, De Bourdeaudhuij I, Cardon G, Van Cauwenberg J, De Cocker K. Socio-Ecological Variables Associated with Context-Specific Sitting Time in Belgian Older Adults: A One-Year Follow-Up Study. PLoS One. 2016;11(12):e0167881.	Excluded from study	Irrelevant title and abstract
330	Buston K. Recruiting, Retaining and Engaging Men in Social Interventions: Lessons for Implementation Focusing on a Prison-based Parenting Intervention for Young Incarcerated Fathers. Child Care Pract. 2018;24(2):164-80.	Excluded from study	Irrelevant title and abstract
331	Butters JM, Winter PA. Professional motivation and career plan differences between African-American and Caucasian dental students: implications for improving workforce diversity. J Natl Med Assoc. 2002;94(6):492-504.	Excluded from study	Irrelevant title and abstract
332	Büttner CM, Jauch M, Marinucci M, Williams KD, Greifeneder R, Riva P, et al. It will (never) stop hurting: Do repeated or chronic experiences of exclusion lead to hyper- or hyposensitive psychological responses? Group Process Intergroup Relat. 2024;27(2):256-77.	Excluded from study	Irrelevant title and abstract
333	Button B, Regalado SM, Cameron E. Examining students' perception of rural practice following an educational strategy aimed at preparing postsecondary students for rural careers: a systematic review protocol for qualitative studies. BMJ Open. 2022;12(9):e052448.	Excluded from study	Irrelevant title and abstract + Systematic Review
334	Byhoff E, LeClair AM, Smith CN, Roy TK, Drainoni ML. Designing an implementation strategy to increase health-related social needs screening: Applying the PRISM framework in a resource-limited clinical setting. Transl Behav Med. 2024;14(3):197-205.	Excluded from study	Irrelevant title and abstract
335	Byrd DA, Jacobs DM, Hilton HJ, Stern Y, Manly JJ. Sources of errors on visuoperceptual tasks: role of education, literacy, and search strategy. Brain Cogn. 2005;58(3):251-7.	Excluded from study	Irrelevant title and abstract
336	Cabecinha M, Solomon D, Rait G, Saunders J, Mohammed H, McDonagh LK. Equity considerations in outcome measures of the HIV pre-exposure prophylaxis care continuum in high-income countries: a systematic review protocol. BMJ Open. 2021;11(2):e040701.	Excluded from study	Irrelevant title and abstract + Systematic Review
337	Cabo JJS, Koch GE, Tallman JE, Thavaseelan S, Oberle M, Terris M, et al. The Role of Alumni Networks and Career Advising in Early Career Stability of Urologists: Results of a Multi-institutional Study. Urology. 2023;182:48-54.	Excluded from study	Irrelevant title and abstract
338	Cabral HJ, Tobias C, Rajabiun S, Sohler N, Cunningham C, Wong M, et al. Outreach program contacts: do they increase the likelihood of engagement and retention in HIV primary care for hard-to-reach patients? AIDS Patient Care STDS. 2007;21 Suppl 1:S59-67.	Excluded from study	Irrelevant title and abstract
339	Cain LB, Cronin SN, Nelson D, Meredith DA, Newman KP, Rudolf S. A Tool to Identify Key Behaviors and Attributes of High-Performing Nurses. J Nurs Adm. 2018;48(4):197-202.	Excluded from study	Irrelevant title and abstract
340	Calderón-Larrañaga S, González-De-La-Fuente Á, Espinosa-González AB, Casado-Vicente V, Brito-Fernandes Ó, Klazinga N, et al. What can we learn from general practitioners who left Spain? A mixed methods international study. Hum Resour Health. 2024;22(1):9.	Excluded from study	Irrelevant title and abstract
341	Calleja-Escudero J, Barrondo V, Rodriguez-Alonso A, Gómez-Veiga F, Bestard J, Gómez-Caamaño A, et al. Evaluation of the criteria for renewal of LHRH agonists in patients with prostate cancer: results of the ANAREN Study. Drugs Context. 2024;13.	Excluded from study	Irrelevant title and abstract
342	Cameron J, Walker C, Hart A, Sadlo G, Haslam I, Retain Support G. Supporting workers with mental health problems to retain employment: users' experiences of a UK job retention project. Work. 2012;42(4):461-71.	Excluded from study	Irrelevant title and abstract
343	Cameron S, Armstrong-Stassen M, Bergeron S, Out J. Recruitment and retention of nurses: challenges facing hospital and community employers. Nurs Leadersh (Tor Ont). 2004;17(3):79-92.	Excluded from study	Irrelevant title and abstract
344	Cameron S, Armstrong-Stassen M, Rajacich D, Freeman M. Working in Canada or the United States: perceptions of canadian nurses living in a border community. Nurs Leadersh (Tor Ont). 2010;23(3):30-45.	Excluded from study	Irrelevant title and abstract
345	Campanella N, Tarantini F. [Health care organization and health in a region of Zaire]. Ann Ig. 1989;1(6):1389-417.	Excluded from study	Irrelevant title and abstract
346	Campbell C, Scott K. Retreat from Alma Ata? The WHO's report on Task Shifting to community health workers for AIDS care in poor countries. Glob Public Health. 2011;6(2):125-38.	Excluded from study	Irrelevant title and abstract
347	Campbell N, Farthing A, Lenthall S, Moore L, Anderson J, Witt S, et al. Workplace locations of allied health and nursing graduates who undertook a placement in the Northern Territory of Australia from 2016 to 2019: An observational cohort study. Aust J Rural Health. 2021;29(6):947-57.	Excluded from study	Irrelevant title and abstract
349	Çamveren H, Arslan Yürümezoğlu H, Kocaman G. Why do young nurses leave their organization? A qualitative descriptive study. Int Nurs Rev. 2020;67(4):519-28.	Excluded from study	Irrelevant title and abstract
350	Canesqui AM, Spinelli MA. [Family health in Mato Grosso State, Brazil: profile and assessment by physicians and nurses]. Cad Saude Publica. 2006;22(9):1881-92.	Excluded from study	Irrelevant title and abstract
351	Cangelosi JD, Jr., Markham FS, Bounds WT. Factors related to nurse retention and turnover: an updated study. Health Mark Q. 1998;15(3):25-43.	Excluded from study	Irrelevant title and abstract
352	Cannings K, Lazonick W. The development of the nursing labor force in the United States: a basic analysis. Int J Health Serv. 1975;5(2):185-216.	Excluded from study	Irrelevant title and abstract
353	Capriles Hulett A, Yibirin MG, Garcia A, Hurtado D. Montelukast for the high impact of asthma exacerbations in Venezuela: a practical and valid approach for Latin America? World Allergy Organ J. 2014;7(1):20.	Excluded from study	Irrelevant title and abstract
354	Cardona SM, Bernreuter M. Graduate nurse overhires. A cost analysis. J Nurs Adm. 1996;26(3):10-5.	Excluded from study	Irrelevant title and abstract
355	Caretta-Weyer HA, Schumacher DJ, Kinnear B. Lessons From Organic Chemistry: The Case for Considering Both High Standards and Equity in Assessment. Acad Med. 2024;99(3):243-6.	Excluded from study	Irrelevant title and abstract
356	Carney TJ, Morgan GP, Jones J, McDaniel AM, Weaver MT, Weiner B, et al. Hypothesis generation using network structures on community health center cancer-screening performance. J Biomed Inform. 2015;57:288-307.	Excluded from study	Irrelevant title and abstract
357	Caro P, Turner W, Caldwell DM, Macdonald G. Comparative effectiveness of psychological interventions for treating the psychological consequences of sexual abuse in children and adolescents: a network meta-analysis. Cochrane Database Syst Rev. 2023;6(6):Cd013361.	Excluded from study	Irrelevant title and abstract
358	Carr P, Noble J, Friedman RH, Starfield B, Black C. Choices of training programs and career paths by women in internal medicine. Acad Med. 1993;68(3):219-23.	Excluded from study	Irrelevant title and abstract
359	Carr PL, Gunn C, Raj A, Kaplan S, Freund KM. Recruitment, Promotion, and Retention of Women in Academic Medicine: How Institutions Are Addressing Gender Disparities. Womens Health Issues. 2017;27(3):374-81.	Excluded from study	Irrelevant title and abstract
360	Carr PL, Gunn CM, Kaplan SA, Raj A, Freund KM. Inadequate progress for women in academic medicine: findings from the National Faculty Study. J Womens Health (Larchmt). 2015;24(3):190-9.	Excluded from study	Irrelevant title and abstract
361	Carr PL, Raj A, Kaplan SE, Terrin N, Breeze JL, Freund KM. Gender Differences in Academic Medicine: Retention, Rank, and Leadership Comparisons From the National Faculty Survey. Acad Med. 2018;93(11):1694-9.	Excluded from study	Irrelevant title and abstract
362	Carr SC, McWha I, Maclachlan M, Furnham A. International-local remuneration differences across six countries: do they undermine poverty reduction work? Int J Psychol. 2010;45(5):321-40.	Excluded from study	Irrelevant title and abstract
363	Carr T, Lord C. A Pilot Study Promoting Participation of Families with Limited Resources in Early Autism Intervention. Res Autism Spectr Disord. 2016;2:87-96.	Excluded from study	Irrelevant title and abstract
364	Carrel M, Clore GS, Kim S, Vaughan Sarrazin M, Tate E, Perencevich EN, et al. Health Care Utilization Among Texas Veterans Health Administration Enrollees Before and After Hurricane Harvey, 2016-2018. JAMA Netw Open. 2021;4(12):e2138535.	Excluded from study	Irrelevant title and abstract
365	Carten AJ. Mothers in recovery: rebuilding families in the aftermath of addiction. Soc Work. 1996;41(2):214-23.	Excluded from study	Irrelevant title and abstract
366	Carter J, Zevin B, Lum PJ. Low barrier buprenorphine treatment for persons experiencing homelessness and injecting heroin in San Francisco. Addict Sci Clin Pract. 2019;14(1):20.	Excluded from study	Irrelevant title and abstract
367	Carver H, Douglas MJ, Tomlinson JE, Byrne C. 'It's just a way of approaching things now': staff perspectives of an anticipatory care programme in Edinburgh. Glob Health Promot. 2012;19(2):37-43.	Excluded from study	Irrelevant title and abstract
368	Carver H, Douglas MJ, Tomlinson JEM. The outreach worker role in an anticipatory care programme: a valuable resource for linking and supporting. Public Health. 2012;126 Suppl 1:S47-s52.	Excluded from study	Duplicate
369	Carver H, Douglas MJ, Tomlinson JEM. The outreach worker role in an anticipatory care programme: A valuable resource for linking and supporting. Public Health. 2012;126(SUPPL.1):S47-S52.	Excluded from study	Irrelevant title and abstract
370	Casey JA, Schwartz BS, Stewart WF, Adler NE. Using Electronic Health Records for Population Health Research: A Review of Methods and Applications. Annu Rev Public Health. 2016;37:61-81.	Excluded from study	Irrelevant title and abstract
371	Cash PA, Daines D, Doyle RM, von Tettenborn L, Reid RC. Recruitment and retention of nurse educators: a pilot study of what nurse educators consider important in their workplaces. Nurs Econ. 2009;27(6):384-9.	Excluded from study	Irrelevant title and abstract
372	Cassidy T, Cornell M, Runeyi P, Dutyulwa T, Kilani C, Duran LT, et al. Attrition from HIV care among youth initiating ART in youth-only clinics compared with general primary healthcare clinics in Khayelitsha, South Africa: a matched propensity score analysis. J Int AIDS Soc. 2022;25(1):e25854.	Excluded from study	Irrelevant title and abstract
373	Castello S, Darker C, Vance J, Buckley E, Reynolds C, Buggy A, et al. The We Can Quit2 Smoking Cessation Trial Knowledge Exchange and Dissemination: Priorities from a Community Perspective, and Recommendations for Future Research and Policy. Journal of Epidemiology and Community Health. 2021;75(Supplement 1):A62-A3.	Excluded from study	Irrelevant title and abstract
374	Castello S, Darker C, Vance J, Dougall N, Bauld L, Hayes CB. The We Can Quit2 Smoking Cessation Trial: Knowledge Exchange and Dissemination Following a Community-Based Participatory Research Approach. Int J Environ Res Public Health. 2022;19(4).	Excluded from study	Irrelevant title and abstract
375	Castellon-Lopez Y, Carson SL, Ward KT, Ramirez KD, Vo LP, Kuo T, et al. Understanding the implementation and sustainability needs of evidence-based programs for racial and ethnic minoritized older adults in under-resourced communities with limited aging services. BMC Health Serv Res. 2024;24(1):466.	Excluded from study	Irrelevant title and abstract
376	Castle SD, Byrd WC, Koester BP, Pearson MI, Bonem E, Caporale N, et al. Systemic advantage has a meaningful relationship with grade outcomes in students' early STEM courses at six research universities. Int J STEM Educ. 2024;11(1):14.	Excluded from study	Irrelevant title and abstract
377	Castleman BL, Page LC. The not-so-lazy days of summer: experimental interventions to increase college entry among low-income high school graduates. New Dir Youth Dev. 2013;2013(140):77-97.	Excluded from study	Irrelevant title and abstract
378	Castro-Palaganas E, Spitzer DL, Kabamalan MM, Sanchez MC, Caricativo R, Runnels V, et al. An examination of the causes, consequences, and policy responses to the migration of highly trained health personnel from the Philippines: the high cost of living/leaving-a mixed method study. Hum Resour Health. 2017;15(1):25.	Excluded from study	Irrelevant title and abstract
379	Castro-Ríos A, Reyes-Morales H, Pelcastre-Villafuerte BE, Rendón-Macías ME, Fajardo-Gutiérrez A. Socioeconomic inequalities in survival of children with acute lymphoblastic leukemia insured by social security in Mexico: a study of the 2007-2009 cohorts. Int J Equity Health. 2019;18(1):40.	Excluded from study	Irrelevant title and abstract
380	Catherine NLA, Lever R, Marcellus L, Tallon C, Sheehan D, MacMillan H, et al. Retaining participants in community-based health research: a case example on standardized planning and reporting. Trials. 2020;21(1):393.	Excluded from study	Irrelevant title and abstract
381	Cave J, Rohatinsky N, Berry L. Organizational Supports for Nurse Managers in a North American Context: A Scoping Review. Nurs Leadersh (Tor Ont). 2023;36(2):27-43.	Excluded from study	Irrelevant title and abstract
382	Cavnar PJ, Stanny C. Board Number: B221 Effects of hierarchical peer mentoring within a biology first-year experience course on freshmen retention. Molecular Biology of the Cell. 2016;27(25):4778-9.	Excluded from study	Irrelevant title and abstract
383	Chakrapani V, Newman PA, Singhal N, Jerajani J, Shunmugam M. Willingness to participate in HIV vaccine trials among men who have sex with men in Chennai and Mumbai, India: a social ecological approach. PLoS One. 2012;7(12):e51080.	Excluded from study	Irrelevant title and abstract
384	Chakraverty D, Jeffe DB, Dabney KP, Tai RH. EXPLORING REASONS THAT U.S. MD-PHD STUDENTS ENTER AND LEAVE THEIR DUAL-DEGREE PROGRAMS. Int J Dr Stud. 2020;15:461-83.	Excluded from study	Irrelevant title and abstract
385	Chalabianloo F, Ohldieck C, Haaland Ø A, Fadnes LT, Johansson KA. Effectiveness and Safety of Low-Threshold Opioid-Agonist Treatment in Hard-To-Reach Populations with Opioid Dependence. Eur Addict Res. 2022;28(3):199-209.	Excluded from study	Irrelevant title and abstract
386	Chamberlin RW, Radebaugh JF. Delivery of primary health care--union style. A critical review of the Robert F. Kennedy plan for the United Farm Workers of America. N Engl J Med. 1976;294(12):641-5.	Excluded from study	Irrelevant title and abstract
387	Chan B, Edwards ST, Devoe M, Gil R, Mitchell M, Englander H, et al. The SUMMIT ambulatory-ICU primary care model for medically and socially complex patients in an urban federally qualified health center: study design and rationale. Addict Sci Clin Pract. 2018;13(1):27.	Excluded from study	Irrelevant title and abstract
388	Chang CS, Chang HC. Perceptions of internal marketing and organizational commitment by nurses. J Adv Nurs. 2009;65(1):92-100.	Excluded from study	Irrelevant title and abstract
389	Chang MW, Nitzke S, Guilford E, Adair CH, Hazard DL. Motivators and barriers to healthful eating and physical activity among low-income overweight and obese mothers. J Am Diet Assoc. 2008;108(6):1023-8.	Excluded from study	Irrelevant title and abstract
390	Chang S, Morahan PS, Magrane D, Helitzer D, Lee HY, Newbill S, et al. Retaining Faculty in Academic Medicine: The Impact of Career Development Programs for Women. J Womens Health (Larchmt). 2016;25(7):687-96.	Excluded from study	Irrelevant title and abstract
391	Chang YP, Lee DC, Chang SC, Lee YH, Wang HH. Influence of work excitement and workplace violence on professional commitment and turnover intention among hospital nurses. J Clin Nurs. 2019;28(11-12):2171-80.	Excluded from study	Irrelevant title and abstract
392	Chasan-Taber L, Marcus BH, Rosal MC, Tucker KL, Hartman SJ, Pekow P, et al. Proyecto Mamá: a lifestyle intervention in overweight and obese Hispanic women: a randomised controlled trial--study protocol. BMC Pregnancy Childbirth. 2015;15:157.	Excluded from study	Irrelevant title and abstract
393	Chatani Y, Nomura K, Ishiguro A, Jagsi R. Factors Associated With Attainment of Specialty Board Qualifications and Doctor of Medical Science Degrees Among Japanese Female Doctors. Acad Med. 2016;91(8):1173-80.	Excluded from study	Irrelevant title and abstract
394	Chavez AA, Duzinski SV, Wheeler TC, Lawson KA. Teaching safety at a summer camp: evaluation of a fire safety curriculum in an urban community setting. Burns. 2014;40(6):1172-8.	Excluded from study	Irrelevant title and abstract
395	Chayinska M, Uluğ Ö M, Solak N, Kanık B, Çuvaş B. Obstacles to Birth Surname Retention Upon Marriage: How Do Hostile Sexism and System Justification Predict Support for Marital Surname Change Among Women? Front Psychol. 2021;12:702553.	Excluded from study	Irrelevant title and abstract
396	Cheek C, Hays R, Allen P, Walker G, Shires L. Building a local medical workforce in Tasmania: where are international fee-paying medical graduates likely to work? Rural Remote Health. 2017;17(3):4292.	Excluded from study	Irrelevant title and abstract
397	Chegini Z, Asghari Jafarabadi M, Kakemam E. Occupational stress, quality of working life and turnover intention amongst nurses. Nurs Crit Care. 2019;24(5):283-9.	Excluded from study	Irrelevant title and abstract
398	Chemleski B. The Kaiser approach in Southern California. Nephrol News Issues. 2005;19(7):S2, s8.	Excluded from study	Irrelevant title and abstract
399	Chen H, Reddy RM, Palmer SW, Coleman DM, Hoch JR, DiMusto PD, et al. Attrition rates in integrated vascular and cardiothoracic surgery residency and fellowship programs. J Vasc Surg. 2019;69(1):236-41.	Excluded from study	Irrelevant title and abstract
400	Chen JC, Gutierrez G, Kamran R, Terry J, Telliyan A, Zaks C, et al. Evaluation of COVID-19 vaccine implementation in a large safety net health system. Front Health Serv. 2023;3:1152523.	Excluded from study	Irrelevant title and abstract
401	Chen JT, Girotto JA, Kitzmiller WJ, Lawrence WT, Verheyden CN, Vedder NB, et al. Academic plastic surgery: faculty recruitment and retention. Plast Reconstr Surg. 2014;133(3):393e-404e.	Excluded from study	Irrelevant title and abstract
402	Chen K, Ha G, Schultz BD, Zhang B, Smith ML, Bradley JP, et al. Is There Gender Inequality in Plastic Surgery? Evaluation of Society Leadership and Composition of Editorial Boards. Plast Reconstr Surg. 2020;145(2):433e-7e.	Excluded from study	Irrelevant title and abstract
403	Chen L, Tan KML, Gong M, Chong MFF, Tan KH, Chong YS, et al. Variability in newborn telomere length is explained by inheritance and intrauterine environment. BMC Med. 2022;20(1):20.	Excluded from study	Irrelevant title and abstract
404	Chen T, Feng Z, Zhao H, Wu K. Identification of ecosystem service bundles and driving factors in Beijing and its surrounding areas. Sci Total Environ. 2020;711:134687.	Excluded from study	Irrelevant title and abstract
405	Chen YM, Fang JB. [Correlation Between Nursing Work Environment and Nurse Burnout, Job Satisfaction, and Turnover Intention in the Western Region of Mainland China]. Hu Li Za Zhi. 2016;63(1):87-98.	Excluded from study	Irrelevant title and abstract
406	Cheng AL, Kelly PJ, Carlson K, Witt J. The intention of advanced practice registered nurses to remain in positions at family planning clinics serving low-income women. J Prof Nurs. 2014;30(1):72-9.	Excluded from study	Irrelevant title and abstract
407	Cheng L, Cui Y, Chen Q, Ye Y, Liu Y, Zhang F, et al. Paediatric nurses' general self-efficacy, perceived organizational support and perceived professional benefits from Class A tertiary hospitals in Jilin province of China: the mediating effect of nursing practice environment. BMC Health Serv Res. 2020;20(1):12.	Excluded from study	Irrelevant title and abstract
408	Cheng ST, Tsui PK, Lam JH. Improving mental health in health care practitioners: randomized controlled trial of a gratitude intervention. J Consult Clin Psychol. 2015;83(1):177-86.	Excluded from study	Irrelevant title and abstract
409	Cheng TC, Trivedi PK. Attrition Bias in Panel Data: A Sheep in Wolf's Clothing? A Case Study Based on the Mabel Survey. Health Econ. 2015;24(9):1101-17.	Excluded from study	Irrelevant title and abstract
410	Chenoweth L, Merlyn T, Jeon YH, Tait F, Duffield C. Attracting and retaining qualified nurses in aged and dementia care: outcomes from an Australian study. J Nurs Manag. 2014;22(2):234-47.	Excluded from study	Irrelevant title and abstract
411	Chervinski D. Prevention of violence in the workplace. Med Group Manage J. 1996;43(5):70-4, 6-7.	Excluded from study	Irrelevant title and abstract
412	Chevalier C, Lapo A, O'Brien J, Wierzba TF. Why do village health workers drop out? World Health Forum. 1993;14(3):258-61.	Excluded from study	Irrelevant title and abstract
413	Chevillard G, Mousquès J. Medically underserved areas: are primary care teams efficient at attracting and retaining general practitioners? Soc Sci Med. 2021;287:114358.	Included in study	Included
414	Chevillard G, Mousquès J, Lucas-Gabrielli V, Rican S. Has the diffusion of primary care teams in France improved attraction and retention of general practitioners in rural areas? Health Policy. 2019;123(5):508-15.	Included in study	Included
415	Chewning B, Hallisy KM, Mahoney JE, Wilson D, Sangasubana N, Gangnon R. Disseminating Tai Chi in the Community: Promoting Home Practice and Improving Balance. Gerontologist. 2020;60(4):765-75.	Excluded from study	Irrelevant title and abstract
416	Chiang YC, Lee HC, Chu TL, Wu CL, Hsiao YC. The relationship between spiritual health, health-promoting behaviors, depression and resilience: A longitudinal study of new nurses. Nurse Educ Pract. 2021;56:103219.	Excluded from study	Irrelevant title and abstract
417	Chiang YM, Chang Y. Stress, depression, and intention to leave among nurses in different medical units: implications for healthcare management/nursing practice. Health Policy. 2012;108(2-3):149-57.	Excluded from study	Irrelevant title and abstract
418	Chiesa PL, Aloi A, Andriani M, Giambelli P, Nugud FA, Osman OTM, et al. Challenges, constraints and failures that are related to the posterior sagittal anorectoplasty approach to anorectal malformations in a low-resource context: An experience from a sudanese tertiary referral centre. Afr J Paediatr Surg. 2020;17(3 & 4):79-84.	Excluded from study	Irrelevant title and abstract
419	Chigogora S, Pearce A, Law C, Viner R, Chittleborough C, Griffiths LJ, et al. Could Greater Physical Activity Reduce Population Prevalence and Socioeconomic Inequalities in Children's Mental Health Problems? A Policy Simulation. Epidemiology. 2020;31(1):115-25.	Excluded from study	Irrelevant title and abstract
420	Chingono R, Mebrahtu H, Mupambireyi Z, Simms V, Weiss HA, Ndlovu P, et al. Evaluating the effectiveness of a multi-component intervention on early childhood development in paediatric HIV care and treatment programmes: a randomised controlled trial. BMC Pediatr. 2018;18(1):222.	Excluded from study	Irrelevant title and abstract
421	Chipungu SS, Bent-Goodley TB. Meeting the challenges of contemporary foster care. Future Child. 2004;14(1):74-93.	Excluded from study	Irrelevant title and abstract
422	Chirac P. [At the Savar center, primary health care (PHC) evolves with the health conditions]. Dev Sante. 1989(82):28-30.	Excluded from study	Irrelevant title and abstract
423	Cho E, Min D, Heo SJ, Lee K, Kim H. Effects of registered nurses' staffing levels, work environment and education levels on nursing home residents' quality of life and nurse outcomes. J Clin Nurs. 2023;32(17-18):6494-503.	Excluded from study	Irrelevant title and abstract
424	Cho HL, Danis M, Grady C. The ethics of uninsured participants accessing healthcare in biomedical research: A literature review. Clin Trials. 2018;15(5):509-21.	Excluded from study	Irrelevant title and abstract
425	Choi SD. A study of trade-specific occupational ergonomics considerations in the U.S. construction industry. Work. 2012;42(2):215-22.	Excluded from study	Irrelevant title and abstract
426	Chong LY, Clarkson JE, Dobbyn-Ross L, Bhakta S. Slow-release fluoride devices for the control of dental decay. Cochrane Database Syst Rev. 2014(11):Cd005101.	Excluded from study	Irrelevant title and abstract
427	Chong LY, Clarkson JE, Dobbyn-Ross L, Bhakta S. Slow-release fluoride devices for the control of dental decay. Cochrane Database Syst Rev. 2018;3(3):Cd005101.	Excluded from study	Irrelevant title and abstract
428	Choo E, Mathis S, Harrod T, Hartmann KE, Freund KM, Krousel-Wood M, et al. Contributors to Independent Research Funding Success from the Perspective of K12 BIRCWH Program Directors. Am J Med Sci. 2020;360(5):596-603.	Excluded from study	Irrelevant title and abstract
429	Choo EK, Kass D, Westergaard M, Watts SH, Berwald N, Regan L, et al. The Development of Best Practice Recommendations to Support the Hiring, Recruitment, and Advancement of Women Physicians in Emergency Medicine. Acad Emerg Med. 2016;23(11):1203-9.	Excluded from study	Irrelevant title and abstract
430	Christensen K, Schneider B, Butler D. Families with school-age children. Future Child. 2011;21(2):69-90.	Excluded from study	Irrelevant title and abstract
431	Christensen TN, Poulsen CH, Ebersbach BK, Eplov LF. Integrated mental health care and vocational rehabilitation intervention to improve return to work rates for people on sick leave due to common mental and functional disorders (IBBIS-II)-a study protocol for a randomized clinical trial. Trials. 2022;23(1):820.	Excluded from study	Irrelevant title and abstract
432	Christofferson DE, Dennis PA, Hertzberg JS, Beckham JC, Knoeppel J, Hamlett-Berry K. Real-World Utilization and Outcomes of the Veterans Health Administration's Smoking Cessation Text Message Program. Nicotine Tob Res. 2021;23(6):931-8.	Excluded from study	Irrelevant title and abstract
433	Christopoulos KA, Riley ED, Tulsky J, Carrico AW, Moskowitz JT, Wilson L, et al. A text messaging intervention to improve retention in care and virologic suppression in a U.S. urban safety-net HIV clinic: study protocol for the Connect4Care (C4C) randomized controlled trial. BMC Infect Dis. 2014;14:718.	Excluded from study	Duplicate
434	Christopoulos KA, Riley ED, Tulsky J, Carrico AW, Moskowitz JT, Wilson L, et al. A text messaging intervention to improve retention in care and virologic suppression in a U.S. urban safety-net HIV clinic: Study protocol for the Connect4Care (C4C) randomized controlled trial. BMC Infectious Diseases. 2014;14(1) (no pagination).	Excluded from study	Irrelevant title and abstract
435	Chung JS, Young HN, Moreno MA, Kliems H, Cox ED. Patient-centred outcomes research: brave new world meets old institutional policies. Fam Pract. 2017;34(3):296-300.	Excluded from study	Irrelevant title and abstract
436	Ciacci C, Iavarone A, Siniscalchi M, Romano R, De Rosa A. Psychological dimensions of celiac disease: toward an integrated approach. Dig Dis Sci. 2002;47(9):2082-7.	Excluded from study	Irrelevant title and abstract
437	Cianciolo AT, O'Brien BC, Klamen DL, Mellinger J. Building on Strengths: An Affirmational and Systems-Level Approach to Revisiting Character in Medicine. Acad Med. 2024;99(7):708-15.	Excluded from study	Irrelevant title and abstract
438	Cicutto L, Burke M, Langmack E. Translation and implementation of asthma guidelines in rural primary care practices. American Journal of Respiratory and Critical Care Medicine Conference: American Thoracic Society International Conference, ATS. 2014;189(MeetingAbstracts).	Excluded from study	Irrelevant title and abstract
439	Claassen C, Kurian B, Trivedi MH, Grannemann BD, Tuli E, Pipes R, et al. Telephone-based assessments to minimize missing data in longitudinal depression trials: a project IMPACTS study report. Contemp Clin Trials. 2009;30(1):13-9.	Excluded from study	Irrelevant title and abstract
440	Cladoosby BS. Indian Country Leads National Movement to Knock Down Barriers to Oral Health Equity. Am J Public Health. 2017;107(S1):S81-s4.	Excluded from study	Irrelevant title and abstract
441	Clark RA. Promotion and retention of women physicians in academia. J La State Med Soc. 2008;160(5):289-91.	Excluded from study	Irrelevant title and abstract
442	Clarke J, Prescott K, Milne R. How effective is the cognitive interview when used with adults with intellectual disabilities specifically with conversation recall? J Appl Res Intellect Disabil. 2013;26(6):546-56.	Excluded from study	Irrelevant title and abstract
443	Cleary M, Horsfall J, Muthulakshmi P, Happell B, Hunt GE. Career development: graduate nurse views. J Clin Nurs. 2013;22(17-18):2605-13.	Excluded from study	Irrelevant title and abstract
444	Cleaver K, Markowski M, Wels J. Factors influencing older nurses' decision making around the timing of retirement: An explorative mixed-method study. J Nurs Manag. 2022;30(1):169-78.	Excluded from study	Irrelevant title and abstract
445	Cleland J, Johnston P, Watson V, Krucien N, Skåtun D. What do UK doctors in training value in a post? A discrete choice experiment. Med Educ. 2016;50(2):189-202.	Excluded from study	Irrelevant title and abstract
446	Clem KJ, Promes SB, Glickman SW, Shah A, Finkel MA, Pietrobon R, et al. Factors enhancing career satisfaction among female emergency physicians. Ann Emerg Med. 2008;51(6):723-8.e8.	Excluded from study	Irrelevant title and abstract
447	Clendon J, Walker L. Nurses aged over 50 years and their experiences of shift work. J Nurs Manag. 2013;21(7):903-13.	Excluded from study	Irrelevant title and abstract
448	Clendon J, Walker L. Nurses as family caregivers - barriers and enablers facing nurses caring for children, parents or both. J Nurs Manag. 2017;25(2):93-101.	Excluded from study	Irrelevant title and abstract
449	Cleveland T, Canales R, Carr WD. Emotional Intelligence: Changes Over the First Year of Physician Assistant Education. J Physician Assist Educ. 2021;32(4):225-31.	Excluded from study	Irrelevant title and abstract
450	Clifford AM, Ni Bhriain O, Byrne S, Cheung PS, Louw Q, Glynn L, et al. Music and Movement for Health: Protocol for a pragmatic cluster-randomised feasibility pilot trial of an arts-based programme for the health and wellbeing of older adults. HRB Open Res. 2022;5:42.	Excluded from study	Irrelevant title and abstract
451	Clinton Y, Anderson FW, Kwawukume EY. Factors related to retention of postgraduate trainees in obstetrics-gynecology at the Korle-Bu Teaching Hospital in Ghana. Acad Med. 2010;85(10):1564-70.	Excluded from study	Irrelevant title and abstract
452	Clouse K, Pettifor A, Maskew M, Bassett J, Van Rie A, Gay C, et al. Initiating antiretroviral therapy when presenting with higher CD4 cell counts results in reduced loss to follow-up in a resource-limited setting. Aids. 2013;27(4):645-50.	Excluded from study	Irrelevant title and abstract
453	Cloutier MM, Wiley JF, Kuo CL, Cornelius T, Wang Z, Gorin AA. Outcomes of an early childhood obesity prevention program in a low-income community: a pilot, randomized trial. Pediatr Obes. 2018;13(11):677-85.	Excluded from study	Irrelevant title and abstract
454	Cluver L, Orkin M, Boyes M, Gardner F, Meinck F. Transactional sex amongst AIDS-orphaned and AIDS-affected adolescents predicted by abuse and extreme poverty. J Acquir Immune Defic Syndr. 2011;58(3):336-43.	Excluded from study	Duplicate
455	Cluver L, Orkin M, Boyes M, Gardner F, Meinck F. Transactional sex amongst AIDS-orphaned and AIDS-affected adolescents predicted by abuse and extreme poverty. Journal of Acquired Immune Deficiency Syndromes. 2011;58(3):336-43.	Excluded from study	Irrelevant title and abstract
456	Cluver L, Orkin M, Boyes M, Kuo C, Gardner F, Kganakga M, et al. Journal of the International AIDS Society. 2012;3):148.	Excluded from study	Irrelevant title and abstract
457	Cluver L, Shenderovich Y, Toska E, Rudgard W, Zhou S, Orkin M, et al. Violence, confidentiality breaches, and hard to reach clinics impede adolescent treatment adherence. Journal of the International AIDS Society Conference: 23rd International AIDS Conference Virtual. 2020;23(SUPPL 4).	Excluded from study	Irrelevant title and abstract
458	Coatsworth JD, Duncan LG, Pantin H, Szapocznik J. Retaining ethnic minority parents in a preventive intervention: the quality of group process. J Prim Prev. 2006;27(4):367-89.	Excluded from study	Irrelevant title and abstract
459	Cocate PG, Kac G, Heitmann BL, Nadanovsky P, da Veiga Soares Carvalho MC, Benaim C, et al. Calcium and vitamin D supplementation and/or periodontal therapy in the treatment of periodontitis among Brazilian pregnant women: protocol of a feasibility randomised controlled trial (the IMPROVE trial). Pilot Feasibility Stud. 2019;5:38.	Excluded from study	Irrelevant title and abstract
460	Cochran C, Peltier JW. Retaining medical directors in community health centers. The importance of administrative relationships. J Ambul Care Manage. 2003;26(3):250-9.	Excluded from study	Irrelevant title and abstract
461	Cohee L, Mills LA, Kagaayi J, Jacobs I, Galiwango R, Ludigo J, et al. High retention and appropriate use of insecticide-treated nets distributed to HIV-affected households in Rakai, Uganda: results from interviews and home visits. Malar J. 2009;8:76.	Excluded from study	Irrelevant title and abstract
462	Cohen JK, Santos GM, Moss NJ, Coffin PO, Block N, Klausner JD. Regular clinic attendance in two large San Francisco HIV primary care settings. AIDS Care. 2016;28(5):579-84.	Excluded from study	Irrelevant title and abstract
463	Coleman S, Boehmer U, Kanaya F, Grasso C, Tan J, Bradford J. Retention challenges for a community-based HIV primary care clinic and implications for intervention. AIDS Patient Care STDS. 2007;21(9):691-701.	Excluded from study	Irrelevant title and abstract
464	Colvin L, Cartwright A, Collop N, Freedman N, McLeod D, Weaver TE, et al. Advanced practice registered nurses and physician assistants in sleep centers and clinics: a survey of current roles and educational background. J Clin Sleep Med. 2014;10(5):581-7.	Excluded from study	Irrelevant title and abstract
465	Comins CA, Schwartz SR, Phetlhu DR, Guddera V, Young K, Farley JE, et al. Siyaphambili protocol: An evaluation of randomized, nurse-led adaptive HIV treatment interventions for cisgender female sex workers living with HIV in Durban, South Africa. Res Nurs Health. 2019;42(2):107-18.	Excluded from study	Irrelevant title and abstract
466	Compton RM, Hubbard Murdoch N, Press MM, Lowe ME, Ottley KM, Barlow M, et al. Capacity of nurses working in long-term care: A systematic review qualitative synthesis. J Clin Nurs. 2023;32(9-10):1642-61.	Excluded from study	Irrelevant title and abstract + Systematic Review
467	Coniglio D, Akroyd D. Factors Predicting Physician Assistant Faculty Intent to Leave. J Physician Assist Educ. 2015;26(3):113-22.	Excluded from study	Irrelevant title and abstract
468	Conley NJ, Pavlinac PB, Guthrie BL, Mackelprang RD, Muiru AN, Choi RY, et al. Distance from home to study clinic and risk of follow-up interruption in a cohort of HIV-1-discordant couples in Nairobi, Kenya. PLoS One. 2012;7(8):e43138.	Excluded from study	Irrelevant title and abstract
469	Conn DL, Pan Y, Easley KA, Comeau DL, Carlone JP, Culler SD, et al. The effect of the Arthritis Self-Management Program on outcome in African Americans with rheumatoid arthritis served by a public hospital. Clin Rheumatol. 2013;32(1):49-59.	Excluded from study	Irrelevant title and abstract
470	Connor JA, Ziniel SI, Porter C, Doherty D, Moonan M, Dwyer P, et al. Interprofessional Use and Validation of the AACN Healthy Work Environment Assessment Tool. Am J Crit Care. 2018;27(5):363-71.	Excluded from study	Irrelevant title and abstract
471	Connor JW. Jóge Kankei: a key concept for an understanding of Japanese-American achievement. Psychiatry. 1976;39(3):266-79.	Excluded from study	Irrelevant title and abstract
472	Conradi N, Mian Q, Namasopo S, Conroy AL, Hermann LL, Olaro C, et al. Solar-powered oxygen delivery for the treatment of children with hypoxemia: protocol for a cluster-randomized stepped-wedge controlled trial in Uganda. Trials. 2019;20(1):679.	Excluded from study	Irrelevant title and abstract
473	Conroy E, Degenhardt L, Mattick RP, Nelson EC. Child maltreatment as a risk factor for opioid dependence: Comparison of family characteristics and type and severity of child maltreatment with a matched control group. Child Abuse Negl. 2009;33(6):343-52.	Excluded from study	Irrelevant title and abstract
474	Conviser R, Pounds MB. Background for the studies on ancillary services and primary care use. AIDS Care. 2002;14 Suppl 1:S7-14.	Excluded from study	Irrelevant title and abstract
475	Conviser R, Pounds MB. Background for the studies on ancillary services and primary care use. AIDS Care - Psychological and Socio-Medical Aspects of AIDS/HIV. 2002;14(SUPPL. 1):S7-S14.	Excluded from study	Duplicate
476	Coo S, García MI, Pérez JC, Aldoney D, Olhaberry M, Fernández O, et al. Online Intervention Targeting Postnatal Depression and Anxiety in Chilean First-Time Mothers: Feasibility Trial. J Pediatr Psychol. 2024;49(4):266-78.	Excluded from study	Irrelevant title and abstract
478	Coomber J, Charlton R, Thistlethwaite JE, England L. Can GPs working in secure environments in England re-license using the Royal College of General Practitioners revalidation proposals? BMC Fam Pract. 2012;13:123.	Excluded from study	Irrelevant title and abstract
479	Cooper BR, Barale K, Funaiole A, Power TG, Combe A. Participant and Household Characteristics Associated With Graduation From the Expanded Food and Nutrition Education Program. J Nutr Educ Behav. 2016;48(7):453-60.e1.	Excluded from study	Irrelevant title and abstract
480	Cooper S, Johnston E, Priscott D. Immediate life support (ILS) training Impact in a primary care setting? Resuscitation. 2007;72(1):92-9.	Excluded from study	Duplicate
481	Cooper S, Johnston E, Priscott D. Immediate life support (ILS) training. Impact in a primary care setting? Resuscitation. 2007;72(1):92-9.	Excluded from study	Irrelevant title and abstract
482	Cooper-Hakim A, Viswesvaran C. The construct of work commitment: testing an integrative framework. Psychol Bull. 2005;131(2):241-59.	Excluded from study	Irrelevant title and abstract
483	Corder KL, Brown HE, Croxson CHD, Jong ST, Sharp SJ, Vignoles A, et al. Public Health Research. A school-based, peer-led programme to increase physical activity among 13- to 14-year-old adolescents: the GoActive cluster RCT. Southampton (UK): NIHR Journals Library	Excluded from study	Irrelevant title and abstract
Copyright © Queen’s Printer and Controller of HMSO 2021. This work was produced by Corder et al. under the terms of a commissioning contract issued by the Secretary of State for Health and Social Care. This issue may be freely reproduced for the purposes of private research and study and extracts (or indeed, the full report) may be included in professional journals provided that suitable acknowle…		Excluded from study	Irrelevant title and abstract
484	Cordova E, Al-Rousan T, Castillo-Angeles M, Aftab S, Nelson BD. Effect of low-cost interventions on the retention of knowledge and skills following Helping Babies Breathe training. Int J Gynaecol Obstet. 2018;142(2):248-54.	Excluded from study	Irrelevant title and abstract
485	Cormie P, Galvão DA, Spry N, Joseph D, Chee R, Taaffe DR, et al. Can supervised exercise prevent treatment toxicity in patients with prostate cancer initiating androgen-deprivation therapy: a randomised controlled trial. BJU Int. 2015;115(2):256-66.	Excluded from study	Irrelevant title and abstract
486	Cornfield DN, Lane R, Abman SH. Creation and retention of the next generation of physician-scientists for child health research. Jama. 2013;309(17):1781-2.	Excluded from study	Irrelevant title and abstract
487	Corr M, McMullen J, Morgan PJ, Barnes A, Murtagh EM. Supporting Our Lifelong Engagement: Mothers and Teens Exercising (SOLE MATES); a feasibility trial. Women Health. 2020;60(6):618-35.	Excluded from study	Irrelevant title and abstract
488	Corrêa Filho JM, Baltieri DA. Psychosocial and clinical predictors of retention in outpatient alcoholism treatment. Braz J Psychiatry. 2012;34(4):413-21.	Excluded from study	Irrelevant title and abstract
489	Cortese CG. [Job satisfaction among nursing personnel: application of the Italian version of the Stamps Index of Work Satisfaction (1997)]. Med Lav. 2007;98(3):175-91.	Excluded from study	Irrelevant title and abstract
490	Corvin J, Nabours B, Bularca S, Haile A. Approaching a New Normal: Lessons Learned Transitioning Family Education Programming to a Virtual Environment. Health Promot Pract. 2023;24(1):12-5.	Excluded from study	Irrelevant title and abstract
491	Cosgrave C, Maple M, Hussain R. Factors affecting job satisfaction of Aboriginal mental health workers working in community mental health in rural and remote New South Wales. Aust Health Rev. 2017;41(6):707-11.	Excluded from study	Irrelevant title and abstract
492	Cossman JS. Mississippi's physician labor force: current status and future challenges. J Miss State Med Assoc. 2004;45(1):8-31.	Excluded from study	Irrelevant title and abstract
493	Côté SM, Larose MP, Geoffroy MC, Laurin J, Vitaro F, Tremblay RE, et al. Testing the impact of a social skill training versus waiting list control group for the reduction of disruptive behaviors and stress among preschool children in child care: the study protocol for a cluster randomized trial. BMC Psychol. 2017;5(1):29.	Excluded from study	Irrelevant title and abstract
494	Cotner BA, Ottomanelli L, O'Connor DR, Trainor JK. Provider-identified barriers and facilitators to implementing a supported employment program in spinal cord injury. Disabil Rehabil. 2018;40(11):1273-9.	Excluded from study	Irrelevant title and abstract
495	Couch A, Menz HB, Coker F, White J, Haines T, Williams C. Factors that influence workplace location choices in the different allied health professions: A systematic review. Aust J Rural Health. 2021;29(6):823-34.	Excluded from study	Irrelevant title and abstract + Systematic Review
496	Cowin LS, Johnson M, Craven RG, Marsh HW. Causal modeling of self-concept, job satisfaction, and retention of nurses. Int J Nurs Stud. 2008;45(10):1449-59.	Excluded from study	Irrelevant title and abstract
497	Cowley S, Baigrie K, Panaretto K, Trudgen K, Clements V, Whitehead O, et al. Empowering our First Nations workforce: evaluation of a First Nations COVID-19 vaccination training program. Australian Journal of Primary Health. 2023;30(1) (no pagination).	Excluded from study	Irrelevant title and abstract
498	Cowley S, Baigrie K, Panaretto K, Trudgen K, Clements V, Whitehead O, et al. Empowering our First Nations workforce: evaluation of a First Nations COVID-19 vaccination training program. Aust J Prim Health. 2024;30(1):Null.	Excluded from study	Irrelevant title and abstract
499	Craigie AM, Macleod M, Barton KL, Treweek S, Anderson AS. Supporting postpartum weight loss in women living in deprived communities: design implications for a randomised control trial. Eur J Clin Nutr. 2011;65(8):952-8.	Excluded from study	Duplicate
500	Craigie AM, Macleod M, Barton KL, Treweek S, Anderson AS. Supporting postpartum weight loss in women living in deprived communities: Design implications for a randomised control trial. European Journal of Clinical Nutrition. 2011;65(8):952-8.	Excluded from study	Irrelevant title and abstract
501	Creese J, Byrne JP, Matthews A, McDermott AM, Conway E, Humphries N. "I feel I have no voice": hospital doctors' workplace silence in Ireland. J Health Organ Manag. 2021;ahead-of-print(ahead-of-print):178-94.	Excluded from study	Irrelevant title and abstract
502	Creswell C, Leigh E, Larkin M, Stephens G, Violato M, Brooks E, et al. Cognitive therapy compared with CBT for social anxiety disorder in adolescents: a feasibility study. Health Technol Assess. 2021;25(20):1-94.	Excluded from study	Irrelevant title and abstract
503	Crisanti AS, Page K, Saavedra JL, Kincaid T, Caswell CM, Waldorf VA. A combined intervention strategy to increase linkage to and retention in substance use treatment for individuals accessing hospital-based services: study protocol. Frontiers in Psychiatry. 2024;15(no pagination).	Excluded from study	Irrelevant title and abstract
504	Crombie IK, Irvine L, Falconer DW, Williams B, Ricketts IW, Jones C, et al. Alcohol and disadvantaged men: A feasibility trial of an intervention delivered by mobile phone. Drug Alcohol Rev. 2017;36(4):468-76.	Excluded from study	Irrelevant title and abstract
505	Crombie IK, Irvine L, Williams B, Sniehotta FF, Petrie D, Evans JM, et al. A mobile phone intervention to reduce binge drinking among disadvantaged men: study protocol for a randomised controlled cost-effectiveness trial. Trials. 2014;15:494.	Excluded from study	Irrelevant title and abstract
506	Crombie IK, Irvine L, Williams B, Sniehotta FF, Petrie D, Jones C, et al. Texting to Reduce Alcohol Misuse (TRAM): main findings from a randomized controlled trial of a text message intervention to reduce binge drinking among disadvantaged men. Addiction. 2018.	Excluded from study	Irrelevant title and abstract
507	Crombie IK, Irvine L, Williams B, Sniehotta FF, Petrie DJ, Jones C, et al. Public Health Research. Text message intervention to reduce frequency of binge drinking among disadvantaged men: the TRAM RCT. Southampton (UK): NIHR Journals Library	Excluded from study	Irrelevant title and abstract
Copyright © Queen’s Printer and Controller of HMSO 2018. This work was produced by Crombie et al. under the terms of a commissioning contract issued by the Secretary of State for Health and Social Care. This issue may be freely reproduced for the purposes of private research and study and extracts (or indeed, the full report) may be included in professional journals provided that suitable acknowl…		Excluded from study	Irrelevant title and abstract
508	Cronin C, Bidwell G, Carey J, Donevant S, Hughes KA, Kaunonen M, et al. Exploring digital interventions to facilitate coping and discomfort for nurses experiencing the menopause in the workplace: An international qualitative study. J Adv Nurs. 2023;79(10):3760-75.	Excluded from study	Irrelevant title and abstract
509	Cross SL, Day A, Gogliotti LJ, Pung JJ. Challenges to recruit and retain American Indian and Alaskan Natives into social work programs: the impact on the child welfare workforce. Child Welfare. 2013;92(4):31-53.	Excluded from study	Irrelevant title and abstract
510	Crow SM, Hartman SJ. Nurse attrition as a process. Health Care Manag (Frederick). 2005;24(3):276-83.	Excluded from study	Irrelevant title and abstract
511	Crow SM, Hartman SJ, McLendon CL. The realistic job preview as a partial remedy for nursing attrition and shortages: the role of nursing schools. J Contin Educ Nurs. 2009;40(7):317-23.	Excluded from study	Irrelevant title and abstract
512	Crutze C, Pétré B, Dardenne N, Donneau AF, Streel S, Albert A, et al. [Exploratory population study of overweight and obese subjects' perceptions: Searching for improved management practices]. Rev Epidemiol Sante Publique. 2017;65(3):209-19.	Excluded from study	Irrelevant title and abstract
513	Cuijpers P, Heim E, Ramia JA, Burchert S, Carswell K, Cornelisz I, et al. Guided digital health intervention for depression in Lebanon: randomised trial. Evid Based Ment Health. 2022;25(e1):e34-e40.	Excluded from study	Irrelevant title and abstract
514	Cullen BL, Hutchinson SJ, Cameron SO, Anderson E, Ahmed S, Spence E, et al. Identifying former injecting drug users infected with hepatitis C: an evaluation of a general practice-based case-finding intervention. J Public Health (Oxf). 2012;34(1):14-23.	Excluded from study	Irrelevant title and abstract
515	Cullen BL, Hutchinson SJ, Cameron SO, Anderson E, Ahmed S, Spence E, et al. Journal of Public Health. 2012;34(1):14-23.	Excluded from study	Irrelevant title and abstract
516	Cummings GG, Olson K, Hayduk L, Bakker D, Fitch M, Green E, et al. The relationship between nursing leadership and nurses' job satisfaction in Canadian oncology work environments. J Nurs Manag. 2008;16(5):508-18.	Excluded from study	Irrelevant title and abstract
517	Cummings GG, Tate K, Lee S, Wong CA, Paananen T, Micaroni SPM, et al. Leadership styles and outcome patterns for the nursing workforce and work environment: A systematic review. Int J Nurs Stud. 2018;85:19-60.	Excluded from study	Irrelevant title and abstract + Systematic Review
521	Curran V, Hollett A, Hann S, Bradbury C. A qualitative study of the international medical graduate and the orientation process. Can J Rural Med. 2008;13(4):163-9.	Excluded from study	Irrelevant title and abstract
522	Curtis E, Wikaire E, Stokes K, Reid P. Addressing indigenous health workforce inequities: a literature review exploring 'best' practice for recruitment into tertiary health programmes. Int J Equity Health. 2012;11:13.	Excluded from study	Irrelevant title and abstract
523	Czakert JP, Reif J, Glazer S, Berger R. Adaptation and Psychometric Cross-Cultural Validation of a Workplace Cyberbullying Questionnaire in Spain and Germany. Cyberpsychol Behav Soc Netw. 2021;24(12):831-8.	Excluded from study	Irrelevant title and abstract
524	D'Agostino EM, Garcia JR, Bakken SR, Wruck L, Nilles EK, Stefano TA, et al. Examining COVID-19 testing and vaccination behaviors by heritage and linguistic preferences among Hispanic, Latino, or Spanish RADx-UP participants. Prev Med Rep. 2023;35:102359.	Excluded from study	Irrelevant title and abstract
525	Dabholkar H, Pillai A, Gaonkar D, Deuri SP, Naik S, Chatterjee S. Exploring the feasibility and public health impact of integrating a community-based recovery-oriented intervention for people living with schizophrenia in partnership with a tertiary care mental hospital in India. Implement Res Pract. 2023;4:26334895231175528.	Excluded from study	Irrelevant title and abstract
526	Dahinten VS, Lee SE, MacPhee M. Disentangling the relationships between staff nurses' workplace empowerment and job satisfaction. J Nurs Manag. 2016;24(8):1060-70.	Excluded from study	Irrelevant title and abstract
527	Dahiya P, Riano NS, Dilley JW, Olfson M, Cournos F, Mangurian C, et al. Care challenges and silver linings in HIV and behavioral health service delivery for individuals living with HIV and severe mental illness during the COVID-19 pandemic: a qualitative study. BMC Health Serv Res. 2024;24(1):690.	Excluded from study	Irrelevant title and abstract
528	Dai CL, Sharma M, Chen CC, Yesilyurt E, Godbey S. Yoga as an Alternative Therapy for Weight Management in Child and Adolescent Obesity: A Systematic Review and Implications for Research. Altern Ther Health Med. 2021;27(1):48-55.	Excluded from study	Irrelevant title and abstract + Systematic Review
529	Dai HD, Tang FI, Chen IJ, Yu S. Taiwanese Version of the Work-Related Quality of Life Scale for Nurses: Translation and Validation. J Nurs Res. 2016;24(1):58-67.	Excluded from study	Irrelevant title and abstract
530	Daldrup-Link H, Villavasso K, Zhao Q, Lu Y, Ranieri A, Simard C, et al. How to Prevent a Leaky Pipeline in Academic Radiology: Insights From a Faculty Survey. J Am Coll Radiol. 2019;16(9 Pt A):1220-4.	Excluded from study	Irrelevant title and abstract
531	Dale J, Potter R, Owen K, Parsons N, Realpe A, Leach J. Retaining the general practitioner workforce in England: what matters to GPs? A cross-sectional study. BMC Fam Pract. 2015;16:140.	Excluded from study	Qualitative study
532	Dalia AA, Vanneman MW, Bhatt HV, Troianos CA, Morewood GH, Klopman MA. Trends in Cardiac Anesthesiologist Compensation, Work Patterns, and Training From 2010 to 2020: A Longitudinal Analysis of the Society of Cardiovascular Anesthesiologists Salary Survey. Anesth Analg. 2023;137(2):293-302.	Excluded from study	Irrelevant title and abstract
533	Dall'Ora C, Ball J, Reinius M, Griffiths P. Burnout in nursing: a theoretical review. Hum Resour Health. 2020;18(1):41.	Excluded from study	Irrelevant title and abstract
534	Damashek A, Doughty D, Ware L, Silovsky J. Predictors of client engagement and attrition in home-based child maltreatment prevention services. Child Maltreat. 2011;16(1):9-20.	Excluded from study	Irrelevant title and abstract
535	Damian AJ, Mendelson T, Agus D. Predictors of buprenorphine treatment success of opioid dependence in two Baltimore City grassroots recovery programs. Addict Behav. 2017;73:129-32.	Excluded from study	Irrelevant title and abstract
536	Danesh V, Hecht J, Hao R, Boehm L, Jimenez EJ, Arroliga AC, et al. Peer Support for Post Intensive Care Syndrome Self-Management (PS-PICS): Study protocol for peer mentor training. J Adv Nurs. 2021;77(4):2092-101.	Excluded from study	Irrelevant title and abstract
537	Daniels J, Robinson E, Jenkinson E, Carlton E. Perceived barriers and opportunities to improve working conditions and staff retention in emergency departments: a qualitative study. Emerg Med J. 2024;41(4):257-65.	Excluded from study	Irrelevant title and abstract
538	Daniels LA, Wilson JL, Mallan KM, Mihrshahi S, Perry R, Nicholson JM, et al. Recruiting and engaging new mothers in nutrition research studies: lessons from the Australian NOURISH randomised controlled trial. Int J Behav Nutr Phys Act. 2012;9:129.	Excluded from study	Irrelevant title and abstract
539	Darker C, Loudon K, O'Connell N, Castello S, Burke E, Vance J, et al. An application of PRECIS-2 to evaluate trial design in a pilot cluster randomised controlled trial of a community-based smoking cessation intervention for women living in disadvantaged areas of Ireland. Pilot Feasibility Stud. 2022;8(1):19.	Excluded from study	Irrelevant title and abstract
540	Darkwa EK, Newman MS, Kawkab M, Chowdhury ME. A qualitative study of factors influencing retention of doctors and nurses at rural healthcare facilities in Bangladesh. BMC Health Serv Res. 2015;15:344.	Excluded from study	No focus on general practitioners
541	Dasgupta S, Weiser J, Craw J, Tie Y, Beer L. Systematic monitoring of retention in care in U.S.-based HIV care facilities. AIDS Care. 2020;32(1):113-8.	Excluded from study	Irrelevant title and abstract
542	Davari F, Alimohammadzadeh K, Sajadi HS, Ehsani-Chimeh E. Analysis of Physicians' Retention Policies in Deprived Areas of the Islamic Republic of Iran. Sadra Medical Sciences Journal. 2022;10(2):159-74.	Excluded from study	Not translated to English
543	Davda LS, Radford DR, Gallagher JE. Migration, Retention and Return Migration of Health Professionals Comment on "Doctor Retention: A Cross-sectional Study of How Ireland Has Been Losing the Battle". Int J Health Policy Manag. 2021;10(10):667-9.	Excluded from study	No focus on general practitioners
544	Davidson JE, Agan DL, Chakedis S. Exploring Distress Caused by Blame for a Negative Patient Outcome. J Nurs Adm. 2016;46(1):18-24.	Excluded from study	Irrelevant title and abstract
545	Davies N, Kolodin V, Woodward A, Bhanu C, Jani Y, Manthorpe J, et al. Models of care and the role of clinical pharmacists in UK primary care for older adults: A scoping review protocol. PLoS One. 2023;18(7):e0276471.	Excluded from study	Irrelevant title and abstract
546	Davis A, Allen Z, Nascimento ND, Chapman J, Donco R, Velthausz D. A Qualitative Comparative Analysis of the Drivers of HIV Status Knowledge in Orphans and Vulnerable Children in Mozambique. Glob Health Sci Pract. 2020;8(3):534-48.	Excluded from study	Irrelevant title and abstract
547	Davis EM, Garcia D, Rothenberg WA, Barnett ML, Davidson B, Espinosa N, et al. A Preliminary Analysis of Parent-Child Interaction Therapy Plus Natural Helper Support to Increase Treatment Access and Engagement for Low-Income Families of Color. Child Youth Serv Rev. 2022;134.	Excluded from study	Irrelevant title and abstract
548	Davis L. Disabilities in the workplace: recruitment, accommodation, and retention. Aaohn j. 2005;53(7):306-12.	Excluded from study	Irrelevant title and abstract
549	Day C, Briskman J, Crawford MJ, Foote L, Harris L, Boadu J, et al. An intervention for parents with severe personality difficulties whose children have mental health problems: a feasibility RCT. Health Technol Assess. 2020;24(14):1-188.	Excluded from study	Irrelevant title and abstract
550	De Mesa RYH, Galingana CLT, Marfori JRA, Rey MP, Sundiang NB, Celeste JT, et al. Impact of improved primary care on patient satisfaction: Results of a pilot study in the University of the Philippines. Int J Health Plann Manage. 2019;34(4):e1651-e60.	Excluded from study	Irrelevant title and abstract
551	De Mesa RYH, Marfori JRA, Fabian NMC, Camiling-Alfonso R, Javelosa MAU, Bernal-Sundiang N, et al. Experiences from the Philippine grassroots: impact of strengthening primary care systems on health worker satisfaction and intention to stay. BMC Health Serv Res. 2023;23(1):117.	Excluded from study	Duplicate
552	De Mesa RYH, Marfori JRA, Fabian NMC, Camiling-Alfonso R, Javelosa MAU, Bernal-Sundiang N, et al. Experiences from the Philippine grassroots: impact of strengthening primary care systems on health worker satisfaction and intention to stay. BMC health services research. 2023;23(1):117.	Excluded from study	Irrelevant title and abstract
553	de Raeve P, Xyrichis A, Bolzonella F, Bergs J, Davidson PM. Workplace Violence Against Nurses: Challenges and Solutions for Europe. Policy Polit Nurs Pract. 2023;24(4):255-64.	Excluded from study	Irrelevant title and abstract
554	De Ruyter T, Martens DS, Bijnens EM, Nawrot TS, De Henauw S, Michels N. A multi-exposure approach to study telomere dynamics in childhood: A role for residential green space and waist circumference. Environ Res. 2022;213:113656.	Excluded from study	Irrelevant title and abstract
555	de Vries DH, Pool R. The Influence of Community Health Resources on Effectiveness and Sustainability of Community and Lay Health Worker Programs in Lower-Income Countries: A Systematic Review. PLoS One. 2017;12(1):e0170217.	Excluded from study	Irrelevant title and abstract + Systematic Review
556	Deaver JE, Uchuya GM, Cohen WR, Foote JA. A retrospective cohort study of a community-based primary care program's effects on pharmacotherapy quality in low-income Peruvians with type 2 diabetes and hypertension. PLOS Glob Public Health. 2024;4(8):e0003512.	Excluded from study	Irrelevant title and abstract
557	Debussche X, Besançon S, Balcou-Debussche M, Ferdynus C, Delisle H, Huiart L, et al. Structured peer-led diabetes self-management and support in a low-income country: The ST2EP randomised controlled trial in Mali. PLoS One. 2018;13(1):e0191262.	Excluded from study	Irrelevant title and abstract
558	Dedden SJ, Derix MMP, Geomini P, Maas JWM, Bongers MY. Immediate catheter removal after laparoscopic hysterectomy: A retrospective analysis. Eur J Obstet Gynecol Reprod Biol. 2020;250:76-9.	Excluded from study	Irrelevant title and abstract
559	Deeks LS, Kosari S, Peterson GM, Sudeshika T, Naunton M. Factors contributing to pharmacists leaving employment in general practice in Australia: an exploratory study. Int J Pharm Pract. 2023;31(4):438-41.	Excluded from study	Irrelevant title and abstract
560	Degen C, Li J, Angerer P. Physicians' intention to leave direct patient care: an integrative review. Hum Resour Health. 2015;13:74.	Excluded from study	Irrelevant title and abstract
561	Delgadillo J, Groom M. Using Psychoeducation and Role Induction to Improve Completion Rates in Cognitive Behavioural Therapy. Behav Cogn Psychother. 2017;45(2):170-84.	Excluded from study	Irrelevant title and abstract
562	Delgado-Ron JA, Tiwana MH, Murage A, Morgan R, Purewal S, Smith J. Moral distress, coping mechanisms, and turnover intent among healthcare providers in British Columbia: a race and gender-based analysis. BMC Health Serv Res. 2024;24(1):925.	Excluded from study	No focus on general practitioners
563	Delman J, Kovich L, Burke S, Martone K. The promise of demand side employer-based strategies to increase employment rates for people living with serious mental illnesses. Psychiatr Rehabil J. 2017;40(2):179-82.	Excluded from study	Irrelevant title and abstract
564	Delobelle P, Rawlinson JL, Ntuli S, Malatsi I, Decock R, Depoorter AM. Job satisfaction and turnover intent of primary healthcare nurses in rural South Africa: a questionnaire survey. J Adv Nurs. 2011;67(2):371-83.	Excluded from study	Irrelevant title and abstract
565	Demmy TL, Kivlahan C, Stone TT, Teague L, Sapienza P. Physicians' perceptions of institutional and leadership factors influencing their job satisfaction at one academic medical center. Acad Med. 2002;77(12 Pt 1):1235-40.	Excluded from study	Irrelevant title and abstract
566	Dennett R, Thompson T, Clyne W, Straukiene A, Davies-Cox H, Hosking J, et al. PEER CONNECT: a pragmatic feasibility randomised controlled trial of peer coaching for adults with long-term conditions. BMJ Open. 2024;14(8):e087020.	Excluded from study	Irrelevant title and abstract
567	Dennis CL, Brown HK, Chung-Lee L, Abbass-Dick J, Shorey S, Marini F, et al. Prevalence and predictors of exclusive breastfeeding among immigrant and Canadian-born Chinese women. Matern Child Nutr. 2019;15(2):e12687.	Excluded from study	Irrelevant title and abstract
568	Denny MC, Vahidy F, Vu KY, Sharrief AZ, Savitz SI. Video-based educational intervention associated with improved stroke literacy, self-efficacy, and patient satisfaction. PLoS One. 2017;12(3):e0171952.	Excluded from study	Irrelevant title and abstract
569	Deo S, Singh P. Community health worker-led, technology-enabled private sector intervention for diabetes and hypertension management among urban poor: a retrospective cohort study from large Indian metropolitan city. BMJ Open. 2021;11(8):e045246.	Excluded from study	Irrelevant title and abstract
570	DePasquale N, Zarit SH, Mogle J, Moen P, Hammer LB, Almeida DM. Double- and Triple-Duty Caregiving Men: An Examination of Subjective Stress and Perceived Schedule Control. J Appl Gerontol. 2018;37(4):464-92.	Excluded from study	Irrelevant title and abstract
572	Desselle SP. An in-depth examination into pharmacy technician worklife through an organizational behavior framework. Res Social Adm Pharm. 2016;12(5):722-32.	Excluded from study	Irrelevant title and abstract
573	deValpine MG. Extreme nursing: a qualitative assessment of nurse retention in a remote setting. Rural Remote Health. 2014;14(3):2859.	Excluded from study	Irrelevant title and abstract
574	Devi MP, Mohan SV. CO2 supplementation to domestic wastewater enhances microalgae lipid accumulation under mixotrophic microenvironment: effect of sparging period and interval. Bioresour Technol. 2012;112:116-23.	Excluded from study	Irrelevant title and abstract
575	DeVita DA, White MC, Zhao X, Kaidarova Z, Murphy EL. Determinants of subject visit participation in a prospective cohort study of HTLV infection. BMC Med Res Methodol. 2009;9:19.	Excluded from study	Irrelevant title and abstract
576	DeVoe JE, Ray M, Krois L, Carlson MJ. Uncertain health insurance coverage and unmet children's health care needs. Fam Med. 2010;42(2):121-32.	Excluded from study	Irrelevant title and abstract
577	Dhanani S, Blane DN. The Deep End GP Pioneer Scheme: a qualitative evaluation. Aust J Prim Health. 2023;29(2):155-64.	Excluded from study	Duplicate
578	Dhanani S, Blane DN. The Deep End GP Pioneer Scheme: a qualitative evaluation. Australian Journal of Primary Health. 2023;29(2):155-64.	Excluded from study	Irrelevant title and abstract
579	Dhir P, Maynard M, Drew KJ, Homer CV, Bakhai C, Ells LJ. South Asian individuals' experiences on the NHS low-calorie diet programme: a qualitative study in community settings in England. BMJ Open. 2023;13(12):e079939.	Excluded from study	Irrelevant title and abstract
580	Di Stefano A, Godard S, Bellaire J. Excessive gestational weight gain: Assessing patients' and providers' perceptions. Can Fam Physician. 2021;67(7):e188-e96.	Excluded from study	Irrelevant title and abstract
581	Di Stefano G, Radanov BP. Course of attention and memory after common whiplash: a two-years prospective study with age, education and gender pair-matched patients. Acta Neurol Scand. 1995;91(5):346-52.	Excluded from study	Irrelevant title and abstract
582	DiBaise M, Tshuma L, Ryujin D, LeLacheur S. Perceived Discrimination, Harassment, and Abuse in Physician Assistant Education: A Pilot Study. J Physician Assist Educ. 2018;29(2):77-85.	Excluded from study	Irrelevant title and abstract
583	Dieleman M, Bwete V, Maniple E, Bakker M, Namaganda G, Odaga J, et al. 'I believe that the staff have reduced their closeness to patients': an exploratory study on the impact of HIV/AIDS on staff in four rural hospitals in Uganda. BMC Health Serv Res. 2007;7:205.	Excluded from study	Irrelevant title and abstract
584	Dignan MB, Jones K, Burhansstipanov L, Ahamed SI, Krebs LU, Williams D, et al. A randomized trial to reduce smoking among American Indians in South Dakota: The walking forward study. Contemp Clin Trials. 2019;81:28-33.	Excluded from study	Irrelevant title and abstract
585	Dill JS, Morgan JC, Marshall VW, Pruchno R. Contingency, employment intentions, and retention of vulnerable low-wage workers: an examination of nursing assistants in nursing homes. Gerontologist. 2013;53(2):222-34.	Excluded from study	Irrelevant title and abstract
586	Dimidjian S, Goodman SH, Felder JN, Gallop R, Brown AP, Beck A. An open trial of mindfulness-based cognitive therapy for the prevention of perinatal depressive relapse/recurrence. Arch Womens Ment Health. 2015;18(1):85-94.	Excluded from study	Irrelevant title and abstract
587	Ding A, Hann M, Sibbald B. Profile of English salaried GPs: labour mobility and practice performance. Br J Gen Pract. 2008;58(546):20-5.	Included in study	Included
588	Dingley J, Yoder L. The public health nursing work environment: review of the research literature. J Public Health Manag Pract. 2013;19(4):308-21.	Excluded from study	Irrelevant title and abstract
589	Disch J, Beilman G, Ingbar D. Medical directors as partners in creating healthy work environments. AACN Clin Issues. 2001;12(3):366-77.	Excluded from study	Irrelevant title and abstract
590	Dmytryshyn AL, Jack SM, Ballantyne M, Wahoush O, MacMillan HL. Long-term home visiting with vulnerable young mothers: an interpretive description of the impact on public health nurses. BMC Nurs. 2015;14:12.	Excluded from study	Irrelevant title and abstract
591	Dobson JL, Linderholm T. The effect of selected "desirable difficulties" on the ability to recall anatomy information. Anat Sci Educ. 2015;8(5):395-403.	Excluded from study	Irrelevant title and abstract
592	Doering L. Recruitment and retention: successful strategies in critical care. Heart Lung. 1990;19(3):220-4.	Excluded from study	Irrelevant title and abstract
593	Dohlman L, DiMeglio M, Hajj J, Laudanski K. Global Brain Drain: How Can the Maslow Theory of Motivation Improve Our Understanding of Physician Migration? Int J Environ Res Public Health. 2019;16(7).	Excluded from study	Irrelevant title and abstract
594	Doig K, Beck S. Factors contributing to the retention of clinical laboratory personnel. Clin Lab Sci. 2005;18(1):16-27.	Excluded from study	Irrelevant title and abstract
595	Dolan PT, Symer MM, Mao JI, Sosa JA, Yeo HL. National prospective cohort study describing how financial stresses are associated with attrition from surgical residency. Am J Surg. 2020;220(3):519-23.	Excluded from study	Irrelevant title and abstract
596	Doll HA, Black NA, McPherson K, Williams GB, Smith JC. Differences in outcome of transurethral resection of the prostate for benign prostatic hypertrophy between three diagnostic categories. Br J Urol. 1993;72(3):322-30.	Excluded from study	Irrelevant title and abstract
597	Domagała A, Dubas-Jakóbczyk K. Migration intentions among physicians working in Polish hospitals - Insights from survey research. Health Policy. 2019;123(8):782-9.	Excluded from study	No focus on general practitioners
598	Dombrowski SU, McDonald M, van der Pol M, Grindle M, Avenell A, Carroll P, et al. Game of Stones: feasibility randomised controlled trial of how to engage men with obesity in text message and incentive interventions for weight loss. BMJ Open. 2020;10(2):e032653.	Excluded from study	Irrelevant title and abstract
599	Dombrowski SU, McDonald M, van der Pol M, Grindle M, Avenell A, Carroll P, et al. Public Health Research. Text messaging and financial incentives to encourage weight loss in men with obesity: the Game of Stones feasibility RCT. Southampton (UK): NIHR Journals Library	Excluded from study	Irrelevant title and abstract
Copyright © Queen’s Printer and Controller of HMSO 2020. This work was produced by Dombrowski et al. under the terms of a commissioning contract issued by the Secretary of State for Health and Social Care. This issue may be freely reproduced for the purposes of private research and study and extracts (or indeed, the full report) may be included in professional journals provided that suitable ackn…		Excluded from study	Irrelevant title and abstract
600	Donenberg GR, Atujuna M, Merrill KG, Emerson E, Ndwayana S, Blachman-Demner D, et al. An individually randomized controlled trial of a mother-daughter HIV/STI prevention program for adolescent girls and young women in South Africa: IMARA-SA study protocol. BMC Public Health. 2021;21(1):1708.	Excluded from study	Irrelevant title and abstract
601	Donenberg GR, Kendall AD, Emerson E, Fletcher FE, Bray BC, McCabe K. IMARA: A mother-daughter group randomized controlled trial to reduce sexually transmitted infections in Black/African-American adolescents. PLoS One. 2020;15(11):e0239650.	Excluded from study	Irrelevant title and abstract
602	Donkor NT, Andrews LD. 21st century nursing practice in Ghana: challenges and opportunities. Int Nurs Rev. 2011;58(2):218-24.	Excluded from study	Irrelevant title and abstract
603	Donoghue C, Castle NG. Organizational and environmental effects on voluntary and involuntary turnover. Health Care Manage Rev. 2007;32(4):360-9.	Excluded from study	Irrelevant title and abstract
604	Donohue JK, Jarosinski M, Reitz KM, Khamzina Y, Ledyard J, Liang NL, et al. Socioeconomic factors predict successful supervised exercise therapy completion. J Vasc Surg. 2024;79(4):904-10.	Excluded from study	Irrelevant title and abstract
605	Donovan A. Views of radiology program directors on the role of mentorship in the training of radiology residents. AJR Am J Roentgenol. 2010;194(3):704-8.	Excluded from study	Irrelevant title and abstract
606	Dopelt K, Wacht O, Strugo R, Miller R, Kushnir T. Factors that affect Israeli paramedics' decision to quit the profession: a mixed methods study. Isr J Health Policy Res. 2019;8(1):78.	Excluded from study	Irrelevant title and abstract
607	Dora-Laskey A, King A, Sadler R. Identifying barriers to emergency department-initiated buprenorphine: A spatial analysis of treatment facility access in Michigan. Am J Emerg Med. 2022;51:393-6.	Excluded from study	Irrelevant title and abstract
608	Doran D, Clarke S, Hayes L, Nincic V. Nurses' expert opinions of workplace interventions for a healthy working environment: a Delphi survey. Nurs Leadersh (Tor Ont). 2014;27(3):40-50.	Excluded from study	Irrelevant title and abstract
609	Doran D, Duffield C, Rizk P, Nahm S, Chu CH. A descriptive study of employment patterns and work environment outcomes of specialist nurses in Canada. Clin Nurse Spec. 2014;28(2):105-14.	Excluded from study	Irrelevant title and abstract
610	Dormandy E, Kavalier F, Logan J, Harris H, Ishmael N, Marteau TM. Maximising recruitment and retention of general practices in clinical trials: a case study. Br J Gen Pract. 2008;58(556):759-66, i-ii.	Excluded from study	Duplicate
611	Dormandy E, Kavalier F, Logan J, Harris H, Ishmael N, Marteau TM, et al. Maximising recruitment and retention of general practices in clinical trials: A case study. British Journal of General Practice. 2008;58(556):759-66.	Excluded from study	Irrelevant title and abstract
612	Dorstyn D, Roberts R, Murphy G, Craig A, Kneebone I, Stewart P, et al. Work and SCI: a pilot randomized controlled study of an online resource for job-seekers with spinal cord dysfunction. Spinal Cord. 2019;57(3):221-8.	Excluded from study	Irrelevant title and abstract
613	Dorward J, Sookrajh Y, Khubone T, van der Molen J, Govender R, Phakathi S, et al. Implementation and outcomes of dolutegravir-based first-line antiretroviral therapy for people with HIV in South Africa: a retrospective cohort study. Lancet HIV. 2023;10(5):e284-e94.	Excluded from study	Irrelevant title and abstract
614	Doumouras AG, Lee Y, Babe G, Gmora S, Tarride JE, Hong D, et al. The hidden cost of an extensive preoperative work-up: predictors of attrition after referral for bariatric surgery in a universal healthcare system. Surg Endosc. 2020;34(2):988-95.	Excluded from study	Irrelevant title and abstract
615	Dowling S, Last J, Finnegan H, Daly P, Bourke J, Hanrahan C, et al. Impact of participation in continuing medical education small group learning (CME-SGL) on the stress, morale, and professional isolation of rurally-based GPs: a qualitative study in Ireland. BJGP Open. 2019;3(4).	Excluded from study	Irrelevant title and abstract
616	Downs TJ, Ross L, Mucciarone D, Calvache MC, Taylor O, Goble R. Participatory testing and reporting in an environmental-justice community of Worcester, Massachusetts: a pilot project. Environ Health. 2010;9:34.	Excluded from study	Irrelevant title and abstract
617	Dowson B, Schneider J, Guo B, Bath PM, McDermott O, Haywood LJ, et al. Pilot Randomised Evaluation of Singing in Dementia (PRESIDE): protocol for a two-arm, parallel-group randomised controlled feasibility study with waiting-list control. Pilot Feasibility Stud. 2021;7(1):15.	Excluded from study	Irrelevant title and abstract
618	Drehmer M, Camey SA, Nunes MA, Duncan BB, Lacerda M, Pinheiro AP, et al. Fibre intake and evolution of BMI: from pre-pregnancy to postpartum. Public Health Nutr. 2013;16(8):1403-13.	Excluded from study	Irrelevant title and abstract
619	Driscoll KA, Killian M, Johnson SB, Silverstein JH, Deeb LC. Contemporary Clinical Trials. 2009;30(3):212-20.	Excluded from study	Irrelevant title and abstract
620	Drummond J, Wiebe N, So S, Schnirner L, Bisanz J, Williamson DL, et al. Service-integration approaches for families with low income: a Families First Edmonton, community-based, randomized, controlled trial. Trials. 2016;17:343.	Excluded from study	Irrelevant title and abstract
621	Drummond JE, Weir AE, Kysela GM. Home visitation programs for at-risk young families. A systematic literature review. Can J Public Health. 2002;93(2):153-8.	Excluded from study	Irrelevant title and abstract
622	du Toit R, Hughes F, Mason I, Tousignant B. Facilitating the quality of care in a specialist Pacific ophthalmic nursing workforce. Int Nurs Rev. 2011;58(1):79-88.	Excluded from study	Irrelevant title and abstract
623	Duburcq A, Charpak Y, Blin P, Madec L. [Two years follow-up of a heroin users cohort treated with high dosage buprenorphine. Results of the SPESUB study (pharmacoepidemiologic follow-up of general practice Subutex)]. Rev Epidemiol Sante Publique. 2000;48(4):363-73.	Excluded from study	Irrelevant title and abstract
624	Duchscher JE, Cowin LS. The experience of marginalization in new nursing graduates. Nurs Outlook. 2004;52(6):289-96.	Excluded from study	Irrelevant title and abstract
625	Duffield C, Pallas LO, Aitken LM. Nurses who work outside nursing. J Adv Nurs. 2004;47(6):664-71.	Excluded from study	Irrelevant title and abstract
626	Dugoff L, Jones OW, 3rd, Allen-Davis J, Hurst BS, Schlaff WD. Assessing the acceptability of Norplant contraceptive in four patient populations. Contraception. 1995;52(1):45-9.	Excluded from study	Irrelevant title and abstract
627	Duldt BW. Anger: an alienating communication hazard for nurses. Nurs Outlook. 1981;29(11):640-4.	Excluded from study	Irrelevant title and abstract
628	Duma OO, Roşu ST, Manole M, Manole A, Constantin B. Variables of job satisfaction in medical assistant profession. Rev Med Chir Soc Med Nat Iasi. 2013;117(3):771-6.	Excluded from study	Irrelevant title and abstract
629	Dumon W. Problems faced by migrants and their family members, particularly second generation migrants, in returning to and reintegrating into their countries of origin. Int Migr. 1986;24(1):113-28.	Excluded from study	Irrelevant title and abstract
630	Duncan GA, Lockett A, Villegas LR, Almodovar S, Gomez JL, Flores SC, et al. National Heart, Lung, and Blood Institute Workshop Summary: Enhancing Opportunities for Training and Retention of a Diverse Biomedical Workforce. Ann Am Thorac Soc. 2016;13(4):562-7.	Excluded from study	Irrelevant title and abstract
631	Dunne JL, Maizel JL, Posgai AL, Atkinson MA, Dimeglio LA. The Women's Leadership Gap in Diabetes: A Call for Equity and Excellence. Diabetes Care. 2021;44(8):1734-43.	Excluded from study	Irrelevant title and abstract
632	Durkin K, Lipsey MW, Farran DC, Wiesen SE. Effects of a statewide pre-kindergarten program on children's achievement and behavior through sixth grade. Dev Psychol. 2022;58(3):470-84.	Excluded from study	Irrelevant title and abstract
633	Duron S, Slama R, Ducot B, Bohet A, Sørensen DN, Keiding N, et al. Cumulative incidence rate of medical consultation for fecundity problems--analysis of a prevalent cohort using competing risks. Hum Reprod. 2013;28(10):2872-9.	Excluded from study	Irrelevant title and abstract
634	Dye BA, Weatherspoon DJ, Lopez Mitnik G. Tooth loss among older adults according to poverty status in the United States from 1999 through 2004 and 2009 through 2014. J Am Dent Assoc. 2019;150(1):9-23.e3.	Excluded from study	Irrelevant title and abstract
635	Dyrbye LN, Johnson PO, Johnson LM, Satele DV, Shanafelt TD. Efficacy of the Well-Being Index to Identify Distress and Well-Being in U.S. Nurses. Nurs Res. 2018;67(6):447-55.	Excluded from study	Irrelevant title and abstract
636	Dyrbye LN, Thomas MR, Huschka MM, Lawson KL, Novotny PJ, Sloan JA, et al. A multicenter study of burnout, depression, and quality of life in minority and nonminority US medical students. Mayo Clin Proc. 2006;81(11):1435-42.	Excluded from study	Irrelevant title and abstract
637	Eakin EG, Bull SS, Riley K, Reeves MM, Gutierrez S, McLaughlin P. Recruitment and retention of Latinos in a primary care-based physical activity and diet trial: The Resources for Health study. Health Educ Res. 2007;22(3):361-71.	Excluded from study	Irrelevant title and abstract
638	Eastman KL, Corona R, Schuster MA. Talking parents, healthy teens: a worksite-based program for parents to promote adolescent sexual health. Prev Chronic Dis. 2006;3(4):A126.	Excluded from study	Irrelevant title and abstract
639	Eberhart LH, Gerlach H, Knaber R, Koch T, Morin AM, Röhr F, et al. [Implementation of new standards in anaesthesia. Exemplified by the ad hoc introduction of desflurane in 10 German hospitals]. Anaesthesist. 2011;60(1):39-48.	Excluded from study	Irrelevant title and abstract
640	Ebrahimi A, Daniels KAJ, Gaffney BMM, Banks CL, McDonald KA, Kessler SE, et al. International Women in Biomechanics: Promoting, supporting, and sustaining the careers of women in biomechanics. J Biomech. 2023;146:111419.	Excluded from study	Irrelevant title and abstract
641	Echeverry-López ME, Marín-Uribe A, Garcés-Palacio IC, Borrero-Ramírez Y, Hernández-Holguin DM, Pacheco-Sánchez CI, et al. Impacts of attacks to female health care workers in three territories of Colombia. Confl Health. 2024;18(1):25.	Excluded from study	Irrelevant title and abstract
642	Edwards SL, Sergio Da Silva AL, Rapport FL, McKimm J, Williams R. Recruitment of doctors to work in 'our hinterland': first results from the Swansea Graduate Entry Programme in Medicine. Rural Remote Health. 2015;15(3):3187.	Excluded from study	Irrelevant title and abstract
643	Egan KA, Xuan Z, Hofman M, Ma Shum J, Fernández-Pastrana I, Fiechtner L, et al. Food Pantry Referral and Utilization in a Pediatric Primary Care Clinic. Am J Prev Med. 2024;66(3):444-53.	Excluded from study	Irrelevant title and abstract
644	Eguchi H, Tsutsumi A, Inoue A, Kachi Y. Links between organizational preparedness and employee action to seek support among a Japanese working population with chronic diseases. J Occup Health. 2019;61(5):407-14.	Excluded from study	Irrelevant title and abstract
645	Ehsani-Chimeh E, Majdzadeh R, Delavari S, Gharebelagh MN, Rezaei S, Rad EH. Physicians' retention rate and its effective factors in the Islamic Republic of Iran. East Mediterr Health J. 2018;24(9):830-7.	Excluded from study	Duplicate
646	Ehsani-Chimeh E, Majdzadeh R, Delavari S, Gharebelagh MN, Rezaei S, Rad EH. Physicians' retention rate and its effective factors in the Islamic republic of Iran. Eastern Mediterranean Health Journal. 2018;24(9):830-7.	Excluded from study	Irrelevant title and abstract
647	El Koussa M, Atun R, Bowser D, Kruk ME. Factors influencing physicians' choice of workplace: systematic review of drivers of attrition and policy interventions to address them. J Glob Health. 2016;6(2):020403.	Excluded from study	Irrelevant title and abstract + Systematic Review
648	Eley D, Young L, Shrapnel M, Wilkinson D, Baker P, Hegney D. Medical students and rural general practitioners: congruent views on the reality of recruitment into rural medicine. Aust J Rural Health. 2007;15(1):12-20.	Excluded from study	Includes medical students
649	Eley R, Parker D, Tuckett A, Hegney D. Career breaks and intentions for retirement by Queensland's nurses--a sign of the times? Collegian. 2010;17(1):38-42.	Excluded from study	Irrelevant title and abstract
650	Eliacin J, Patterson SM, Mendez DM, Burgess DJ, Traylor MH, Borden MY, et al. Findings from a Peer-Facilitated, Social Isolation Intervention in the Veterans Health Administration Healthcare System: A Mixed-Methods, Pilot Feasibility Study. J Gen Intern Med. 2023;38(16):3460-71.	Excluded from study	Irrelevant title and abstract
651	Ell K, Aranda MP, Wu S, Oh H, Lee PJ, Guterman J. PCORI Final Research Reports. Working with Bilingual Community Health Worker Promotoras to Improve Depression and Self-Care among Latino Patients with Long-Term Health Problems. Washington (DC): Patient-Centered Outcomes Research Institute (PCORI)	Excluded from study	Irrelevant title and abstract
Copyright © 2018 University of Southern California. All Rights Reserved.; 2018.		Excluded from study	Irrelevant title and abstract
652	Ell K, Quon B, Quinn DI, Dwight-Johnson M, Wells A, Lee PJ, et al. Improving treatment of depression among low-income patients with cancer: the design of the ADAPt-C study. Gen Hosp Psychiatry. 2007;29(3):223-31.	Excluded from study	Irrelevant title and abstract
653	Ellinas EH, Fouad N, Byars-Winston A. Women and the Decision to Leave, Linger, or Lean In: Predictors of Intent to Leave and Aspirations to Leadership and Advancement in Academic Medicine. J Womens Health (Larchmt). 2018;27(3):324-32.	Excluded from study	Irrelevant title and abstract
654	Ellison ML, Klodnick VV, Bond GR, Krzos IM, Kaiser SM, Fagan MA, et al. Adapting supported employment for emerging adults with serious mental health conditions. J Behav Health Serv Res. 2015;42(2):206-22.	Excluded from study	Irrelevant title and abstract
655	Eluri S, Baliga BS, Rao SS, Vinayagamoorthy V, Kamath N. Can Flip-Chart Assisted Maternal Education Improve Essential New Born Care Knowledge and Skills? A Randomized Controlled Trial. Matern Child Health J. 2022;26(9):1891-906.	Excluded from study	Irrelevant title and abstract
656	Elwood TW. Overview of allied health personnel shortages. J Allied Health. 1991;20(1):47-62.	Excluded from study	Irrelevant title and abstract
657	Endalamaw A, Khatri RB, Erku D, Zewdie A, Wolka E, Nigatu F, et al. Barriers and strategies for primary health care workforce development: synthesis of evidence. BMC Prim Care. 2024;25(1):99.	Excluded from study	Duplicate
658	Endalamaw A, Khatri RB, Erku D, Zewdie A, Wolka E, Nigatu F, et al. Barriers and strategies for primary health care workforce development: synthesis of evidence. BMC primary care. 2024;25(1):99.	Excluded from study	Irrelevant title and abstract
659	Endo M, Haruyama Y, Muto G, Imai Y, Mitsui K, Mizoue T, et al. Recurrent sick leave and resignation rates among female cancer survivors after return to work: the Japan sickness absence and return to work (J-SAR) study. BMC Public Health. 2019;19(1):1248.	Excluded from study	Irrelevant title and abstract
660	Eneli I, Rose ME, Abrams MA, Howell C, Polas P. The primary care obesity network: Translating expert committee guidelines on childhood obesity into practice. Pediatrics Conference: National Conference on Education. 2018;144(2).	Excluded from study	Irrelevant title and abstract
661	Eneroth M, Gustafsson Sendén M, Schenck Gustafsson K, Wall M, Fridner A. Threats or violence from patients was associated with turnover intention among foreign-born GPs - a comparison of four workplace factors associated with attitudes of wanting to quit one's job as a GP. Scand J Prim Health Care. 2017;35(2):208-13.	Excluded from study	Irrelevant title and abstract
662	Eng CM, Schechter C, Robinowitz J, Fulop G, Burgert T, Levy B, et al. Prenatal genetic carrier testing using triple disease screening. Jama. 1997;278(15):1268-72.	Excluded from study	Irrelevant title and abstract
663	Engel AF, Eijsbouts QA, Ephraim EP. [Same-day diathermic hemorrhoidectomy in 48 patients; few complications and tolerable pain]. Ned Tijdschr Geneeskd. 2000;144(7):328-32.	Excluded from study	Irrelevant title and abstract
664	Erdur B, Ergin A, Turkcuer I, Parlak I, Ergin N, Boz B. A study of depression and anxiety among doctors working in emergency units in Denizli, Turkey. Emerg Med J. 2006;23(10):759-63.	Excluded from study	Irrelevant title and abstract
665	Erickson K, Ortiz A, Ford G, Guzman A, Smith B. The health effects of a mindfulness intervention adapted for hispanic primary care patients. Psychosomatic Medicine. 2016;78(3):A102.	Excluded from study	Irrelevant title and abstract
666	Erlandsson LK, Carlsson G, Horstmann V, Gard G, Holmström E. Health factors in the everyday life and work of public sector employees in Sweden. Work. 2012;42(3):321-30.	Excluded from study	Irrelevant title and abstract
667	Ernst AA, Houry D, Weiss SJ, Szerlip H. Domestic violence awareness in a medical school class: 2-year follow-up. South Med J. 2000;93(8):772-6.	Excluded from study	Irrelevant title and abstract
668	Erny R, Mathet M. [Contraception for women over 40]. Contracept Fertil Sex (Paris). 1984;12(12):1323-34.	Excluded from study	Irrelevant title and abstract
669	Escoffery C, Patel A, Leung J, Anderson M, McGee R, Sajatovic M, et al. MEW network self-management program characteristics and lessons learned through the RE-AIM framework. Epilepsy Behav. 2023;140:109111.	Excluded from study	Irrelevant title and abstract
670	Esperat MC, Hanson-Turton T, Richardson M, Tyree Debisette A, Rupinta C. Nurse-managed health centers: safety-net care through advanced nursing practice. J Am Acad Nurse Pract. 2012;24(1):24-31.	Excluded from study	Irrelevant title and abstract
672	Estryn-Behar M, van der Heijden BI, Fry C, Hasselhorn HM. Longitudinal analysis of personal and work-related factors associated with turnover among nurses. Nurs Res. 2010;59(3):166-77.	Excluded from study	Irrelevant title and abstract
673	Evans DB, Mayer JB. Surgeon compensation in academic medicine. Surgery. 2024;175(6):1611-8.	Excluded from study	Irrelevant title and abstract
674	Evans WD, Wallace JL, Snider J. Pilot evaluation of the text4baby mobile health program. BMC Public Health. 2012;12:1031.	Excluded from study	Irrelevant title and abstract
675	Eyre HA, Mitchell RD, Milford W, Vaswani N, Moylan S. Portfolio careers for medical graduates: implications for postgraduate training and workforce planning. Aust Health Rev. 2014;38(3):246-51.	Excluded from study	Irrelevant title and abstract
676	Fabrizio N. Why employees resist change in medical group practice acquisitions. Med Group Manage J. 1999;46(2):56-8, 60.	Excluded from study	Irrelevant title and abstract
677	Fadzil F, Shamsuddin K, Wan Puteh SE, Mohd Tamil A, Ahmad S, Abdul Hayi NS, et al. Predictors of postpartum weight retention among urban Malaysian mothers: A prospective cohort study. Obes Res Clin Pract. 2018;12(6):493-9.	Excluded from study	Irrelevant title and abstract
678	Falatah R, Salem OA. Nurse turnover in the Kingdom of Saudi Arabia: An integrative review. J Nurs Manag. 2018;26(6):630-8.	Excluded from study	Irrelevant title and abstract
679	Falvey JR, Hade EM, Friedman S, Deng R, Jabbour J, Stone RI, et al. Severe neighborhood deprivation and nursing home staffing in the United States. J Am Geriatr Soc. 2023;71(3):711-9.	Excluded from study	Irrelevant title and abstract
680	Fang P, Liu X, Huang L, Zhang X, Fang Z. Factors that influence the turnover intention of Chinese village doctors based on the investigation results of Xiangyang City in Hubei Province. Int J Equity Health. 2014;13:84.	Excluded from study	Irrelevant title and abstract
681	Fantoni-Quinton S, Kwiatkowski A, Vermersch P, Roux B, Hautecoeur P, Leroyer A. Impact of multiple sclerosis on employment and use of job-retention strategies: The situation in France in 2015. J Rehabil Med. 2016;48(6):535-40.	Excluded from study	Irrelevant title and abstract
682	Fantoni-Quinton S, Tellart AS, Cambier-Langrand E, Fassier JB, Mounier-Vehier C. [Acute cardiovascular disease and job retention]. Presse Med. 2016;45(5):515-21.	Excluded from study	Irrelevant title and abstract
683	Farkas AH, Bonifacino E, Turner R, Tilstra SA, Corbelli JA. Mentorship of Women in Academic Medicine: a Systematic Review. J Gen Intern Med. 2019;34(7):1322-9.	Excluded from study	Irrelevant title and abstract + Systematic Review
684	Farley JE, Starbird LE, Anderson J, Perrin NA, Lowensen K, Ross T, et al. Methodologic considerations of household-level methicillin-resistant Staphylococcus aureus decolonization among persons living with HIV. Am J Infect Control. 2017;45(10):1074-80.	Excluded from study	Irrelevant title and abstract
685	Farrar VS, Aguayo BYC, Caporale N. Gendered Performance Gaps in an Upper-Division Biology Course: Academic, Demographic, Environmental, and Affective Factors. CBE life sciences education. 2023;22(4):ar52.	Excluded from study	Irrelevant title and abstract
686	Fatti G, Grimwood A, Bock P. Better antiretroviral therapy outcomes at primary healthcare facilities: an evaluation of three tiers of ART services in four South African provinces. PLoS One. 2010;5(9):e12888.	Excluded from study	Irrelevant title and abstract
687	Faust V, Hole G. [The reaction of mental patients to medical diagnosis]. Fortschr Med. 1983;101(43):1965-9.	Excluded from study	Irrelevant title and abstract
688	Fawzy NW. A psychoeducational nursing intervention to enhance coping and affective state in newly diagnosed malignant melanoma patients. Cancer Nurs. 1995;18(6):427-38.	Excluded from study	Irrelevant title and abstract
689	Fayzrakhmanov NF. Fighting trafficking of falsified and substandard medicinal products in Russia. Int J Risk Saf Med. 2015;27 Suppl 1:S37-40.	Excluded from study	Irrelevant title and abstract
690	Federspiel F, Mukhopadhyay S, Milsom P, Scott JW, Riesel JN, Meara JG. Global surgical and anaesthetic task shifting: a systematic literature review and survey. Lancet. 2015;385 Suppl 2:S46.	Excluded from study	Irrelevant title and abstract
691	Fee E, Greene B. Science and social reform: women in public health. J Public Health Policy. 1989;10(2):161-77.	Excluded from study	Irrelevant title and abstract
692	Fendall R. Myths and misconceptions in primary health care: lessons from experience. Third World Plann Rev. 1985;7(4):307-22.	Excluded from study	Irrelevant title and abstract
693	Ferguson J, Stringer G, Walshe K, Allen T, Grigoroglou C, Ashcroft DM, et al. Locum doctor working and quality and safety: a qualitative study in English primary and secondary care. BMJ Qual Saf. 2024;33(6):354-62.	Excluded from study	No focus on general practitioners
694	Ferguson L, Grangeiro A, Natividad AA, Massa P, Rodrigues A, Ferraz D, et al. Are Rights-Based Services Important? An Adolescent PrEP Demonstration Project in Brazil. Health Hum Rights. 2024;26(1):71-86.	Excluded from study	Irrelevant title and abstract
695	Fernandez SB, Ahmad A, Beach MC, Ward MK, Jean-Gilles M, Ibañez G, et al. How patients experience respect in healthcare: findings from a qualitative study among multicultural women living with HIV. BMC Med Ethics. 2024;25(1):39.	Excluded from study	Irrelevant title and abstract
696	Fernandez SB, Ward MK, Ramírez-Ortiz D, Flores A, Santander TG, Dawit R, et al. Clients' Perspectives on Patient-Centeredness: a Qualitative Study with Low-Income Minority Women Receiving HIV Care in South Florida. J Racial Ethn Health Disparities. 2023;10(2):930-41.	Excluded from study	Irrelevant title and abstract
697	Fernandez Turienzo C, Bick D, Briley AL, Bollard M, Coxon K, Cross P, et al. Midwifery continuity of care versus standard maternity care for women at increased risk of preterm birth: A hybrid implementation-effectiveness, randomised controlled pilot trial in the UK. PLoS Med. 2020;17(10):e1003350.	Excluded from study	Irrelevant title and abstract
698	Fernandez Turienzo C, Kamara M, November L, Kamara P, Kingsford AM, Ridout A, et al. A community-based mentoring scheme for pregnant and parenting adolescents in Sierra Leone: Protocol for a hybrid pilot cluster randomised controlled trial. PLoS One. 2024;19(3):e0294538.	Excluded from study	Irrelevant title and abstract
699	Ferreira N, McKenna O, Lamb IR, Campbell A, DeMiglio L, Orrantia E. Approaches to locum physician recruitment and retention: a systematic review. Hum Resour Health. 2024;22(1):24.	Excluded from study	Systematic Review
700	Fhima A, Henrion R, Lowenstein W, Charpak Y. [Two-year follow-up of an opioid-user cohort treated with high-dose buprenorphine (Subutex)]. Ann Med Interne (Paris). 2001;152 Suppl 3:Is26-36.	Excluded from study	Irrelevant title and abstract
701	Fida R, Laschinger HKS, Leiter MP. The protective role of self-efficacy against workplace incivility and burnout in nursing: A time-lagged study. Health Care Manage Rev. 2018;43(1):21-9.	Excluded from study	Irrelevant title and abstract
702	Finch M, Featherston R, Chakraborty S, Bjørndal L, Mildon R, Albers B, et al. Interventions that address institutional child maltreatment: An evidence and gap map. Campbell Syst Rev. 2021;17(1):e1139.	Excluded from study	Irrelevant title and abstract
703	Finn CB, Syvyk S, Bakillah E, Brown DE, Mesiti AM, Highet A, et al. Barriers and Facilitators to Clinical Practice Development in Men and Women Surgeons. JAMA Surg. 2024;159(1):43-50.	Excluded from study	Irrelevant title and abstract
704	Finnanger Garshol B, Knardahl S, Emberland JS, Skare Ø, Johannessen HA. Effects of the Labor Inspection Authority's regulatory tools on physician-certified sick leave and employee health in Norwegian home-care services - a cluster randomized controlled trial. Scand J Work Environ Health. 2024;50(1):28-38.	Excluded from study	Irrelevant title and abstract
705	Firmstone VR, Bullock AD, Bedward J, Frame JW. Supporting return to dentistry: a national evaluation of the Retaining and Returning Advisory Service. Br Dent J. 2007;203(7):413-7.	Excluded from study	Irrelevant title and abstract
706	Fisher DG, Pearce FW, Statz DJ, Wood MM. Employment retention of health care providers in frontier areas of Alaska. Int J Circumpolar Health. 2003;62(4):423-35.	Excluded from study	Irrelevant title and abstract
707	Fisher HL, Caspi A, Moffitt TE, Wertz J, Gray R, Newbury J, et al. Measuring adolescents' exposure to victimization: The Environmental Risk (E-Risk) Longitudinal Twin Study. Dev Psychopathol. 2015;27(4 Pt 2):1399-416.	Excluded from study	Irrelevant title and abstract
708	Fisher JE. Mental health nurse practitioners in Australia: improving access to quality mental health care. Int J Ment Health Nurs. 2005;14(4):222-9.	Excluded from study	Irrelevant title and abstract
709	Fisher L, Hessler D, Naranjo D, Polonsky W. AASAP: a program to increase recruitment and retention in clinical trials. Patient Educ Couns. 2012;86(3):372-7.	Excluded from study	Irrelevant title and abstract
710	Fitts MS, Humphreys J, Dunbar T, Bourke L, Mulholland E, Guthridge S, et al. Understanding and responding to the cost and health impact of short-term health staffing in remote and rural Aboriginal and Torres Strait Islander community-controlled health services: a mixed methods study protocol. BMJ Open. 2021;11(8):e043902.	Excluded from study	Duplicate
711	Fitts MS, Humphreys J, Dunbar T, Bourke L, Mulholland E, Guthridge S, et al. Understanding and responding to the cost and health impact of short-term health staffing in remote and rural Aboriginal and Torres Strait Islander community-controlled health services: A mixed methods study protocol. BMJ Open. 2021;11(8) (no pagination).	Excluded from study	Irrelevant title and abstract
712	FitzGerald D, Reid A. Frequency and consequences of violence in community pharmacies in Ireland. Occup Med (Lond). 2012;62(8):632-7.	Excluded from study	Irrelevant title and abstract
713	Fitzgerald N, Damio G, Segura-Pérez S, Pérez-Escamilla R. Nutrition knowledge, food label use, and food intake patterns among Latinas with and without type 2 diabetes. J Am Diet Assoc. 2008;108(6):960-7.	Excluded from study	Irrelevant title and abstract
714	Fitzgibbon ML, Stolley MR, Schiffer L, Sanchez-Johnsen LA, Wells AM, Dyer A. A combined breast health/weight loss intervention for Black women. Prev Med. 2005;40(4):373-83.	Excluded from study	Irrelevant title and abstract
715	Fitzpatrick C, Boers E, Pagani LS. Kindergarten Readiness, Later Health, and Social Costs. Pediatrics. 2020;146(6).	Excluded from study	Irrelevant title and abstract
716	Flach PA, Groothoff JW, Bültmann U. Identifying employees at risk for job loss during sick leave. Disabil Rehabil. 2013;35(21):1835-41.	Excluded from study	Irrelevant title and abstract
717	Fleet R, Turgeon-Pelchat C, Smithman MA, Alami H, Fortin JP, Poitras J, et al. Improving delivery of care in rural emergency departments: a qualitative pilot study mobilizing health professionals, decision-makers and citizens in Baie-Saint-Paul and the Magdalen Islands, Québec, Canada. BMC Health Serv Res. 2020;20(1):62.	Excluded from study	Irrelevant title and abstract
718	Fleisher J, Barbosa W, Sweeney MM, Oyler SE, Lemen AC, Fazl A, et al. Interdisciplinary Home Visits for Individuals with Advanced Parkinson's Disease and Related Disorders. J Am Geriatr Soc. 2018;66(6):1226-32.	Excluded from study	Irrelevant title and abstract
719	Fletcher SL, Schofield DJ. The impact of generational change and retirement on psychiatry to 2025. BMC Health Serv Res. 2007;7:141.	Excluded from study	Irrelevant title and abstract
720	Fleuren BPI, Lai AY, Gruenewald-Schmitz L, Larkin J, Yuan CT. Love over gold and mind over matter? Identifying capabilities that preserve medical assistants' sustainable employability. Hum Resour Health. 2024;22(1):53.	Excluded from study	Irrelevant title and abstract
721	Flores ELL, Manahan EMR, Lacanilao MPB, Ladaw I, Mallillin MMB, Mappatao NTQ, et al. Factors affecting retention in the Philippine National Rural Physician Deployment Program from 2012 to 2019: a mixed methods study. BMC Health Serv Res. 2021;21(1):1201.	Excluded from study	No focus on general practitioners
722	Flynn MS, Mosca PJ. The Sloop family: Addressing rural health disparities through service and education. J Med Biogr. 2024;32(1):139-44.	Excluded from study	Irrelevant title and abstract
723	Fogleman BY, Vander Zwagg R. Demographic, situational, and scholastic factors in medical school attrition. South Med J. 1981;74(5):602-6.	Excluded from study	Irrelevant title and abstract
724	Fontaine DK, Koh EH, Carroll T. Promoting a healthy workplace for nursing faculty and staff. Nurs Clin North Am. 2012;47(4):557-66.	Excluded from study	Irrelevant title and abstract
725	Fontanarosa PB. Occupational considerations for the prehospital care provider. Emerg Med Clin North Am. 1990;8(1):119-33.	Excluded from study	Irrelevant title and abstract
726	Forbes R, Lao A, Wilesmith S, Martin R. An exploration of workplace mentoring preferences of new-graduate physiotherapists within Australian practice. Physiother Res Int. 2021;26(1):e1872.	Excluded from study	Irrelevant title and abstract
727	Ford JA, Jones AP, Wong G, Barton G, Clark A, Sims E, et al. Improving primary care Access in Context and Theory (I-ACT trial): a theory-informed randomised cluster feasibility trial using a realist perspective. Trials. 2019;20(1):193.	Excluded from study	Irrelevant title and abstract
728	Ford JA, Jones AP, Wong G, Barton G, Clark A, Sims E, et al. Trials. 2019;20(1) (no pagination).	Excluded from study	Irrelevant title and abstract
729	Ford JH, 2nd, Stumbo SP, Robinson JM. Assessing long-term sustainment of clinic participation in NIATx200: Results and a new methodological approach. J Subst Abuse Treat. 2018;92:51-63.	Excluded from study	Irrelevant title and abstract
730	Fornaro EG, McCrossan E, Hawes P, Erdem E, McLoughlin GM. Key determinants to school breakfast program implementation in Philadelphia public schools: Implications for the role of SNAP-Ed. Front Public Health. 2022;10:987171.	Excluded from study	Irrelevant title and abstract
731	Forrest E. Recruitment and retention. Minority report. Health Serv J. 2003;113(5875):40-1.	Excluded from study	Irrelevant title and abstract
732	Foster BA, Aquino C, Gil M, Flores G, Hale D. A randomized clinical trial of the effects of parent mentors on early childhood obesity: Study design and baseline data. Contemp Clin Trials. 2015;45(Pt B):164-9.	Excluded from study	Irrelevant title and abstract
733	Foster SF, Rundle AG, Tsai I, Genkinger JM, Burns NR, Hoepner LA, et al. Postpartum Obesity Is Associated With Increases in Child Adiposity in Midchildhood in a Cohort of Black and Dominican Youth. Curr Dev Nutr. 2024;8(6):103770.	Excluded from study	Irrelevant title and abstract
734	Fottler MD, Widra LS. Intention of inactive registered nurses to return to nursing. Med Care Res Rev. 1995;52(4):492-516.	Excluded from study	Irrelevant title and abstract
735	Foulon A, Sandier S. Activities, turnover, and income of the private doctors in France 1962-1966-1969. Med Care. 1974;12(5):377-98.	Excluded from study	No focus on general practitioners
736	Fowler LA, Quiñones-Cordero MM, Sidani JE, Bernhart JA, Mendoza-Vasconez AS, Bannon SM, et al. The urgency of restructuring the landscape of behavioral medicine: Commentary from early-career diversity institute scholars. Transl Behav Med. 2024;14(3):149-55.	Excluded from study	Irrelevant title and abstract
737	Fox RA, Mattek RJ, Gresl BL. Evaluation of a university-community partnership to provide home-based, mental health services for children from families living in poverty. Community Ment Health J. 2013;49(5):599-610.	Excluded from study	Irrelevant title and abstract
738	Frack SA, Woodruff SI, Candelaria J, Elder JP. Correlates of compliance with measurement protocols in a Latino nutrition-intervention study. Am J Prev Med. 1997;13(2):131-6.	Excluded from study	Irrelevant title and abstract
739	Frank E, Zhao Z, Sen S, Guille C. Gender Disparities in Work and Parental Status Among Early Career Physicians. JAMA Netw Open. 2019;2(8):e198340.	Excluded from study	Irrelevant title and abstract
740	Fraser JG, Lloyd SW, Murphy RA, Crowson MM, Casanueva C, Zolotor A, et al. AHRQ Comparative Effectiveness Reviews. Child Exposure to Trauma: Comparative Effectiveness of Interventions Addressing Maltreatment. Rockville (MD): Agency for Healthcare Research and Quality (US); 2013.	Excluded from study	Irrelevant title and abstract
741	Frazee SG, Sherman B, Fabius R, Ryan P, Kirkpatrick P, Davis J. Leveraging the trusted clinician: increasing retention in disease management through integrated program delivery. Popul Health Manag. 2008;11(5):247-54.	Excluded from study	Irrelevant title and abstract
742	Freak-Poli R, Cumpston M, Albarqouni L, Clemes SA, Peeters A. Workplace pedometer interventions for increasing physical activity. Cochrane Database Syst Rev. 2020;7(7):Cd009209.	Excluded from study	Irrelevant title and abstract
743	Fredrickson ME, Dragovich R, Boyle J, Cober MP, King CA. A call to uncover the availability, structure, and effects of parental leave policies at academic pharmacy institutions. Curr Pharm Teach Learn. 2024;16(6):389-91.	Excluded from study	Irrelevant title and abstract
744	Freund KM, Raj A, Kaplan SE, Terrin N, Breeze JL, Urech TH, et al. Inequities in Academic Compensation by Gender: A Follow-up to the National Faculty Survey Cohort Study. Acad Med. 2016;91(8):1068-73.	Excluded from study	Irrelevant title and abstract
745	Frezza EE, Ewing BT. Broadbanding a surgical academic practice salary: a possible score. J Med Pract Manage. 2007;22(4):222-6.	Excluded from study	Irrelevant title and abstract
746	Fried LP, Carlson MC, McGill S, Seeman T, Xue QL, Frick K, et al. Experience Corps: a dual trial to promote the health of older adults and children's academic success. Contemp Clin Trials. 2013;36(1):1-13.	Excluded from study	Irrelevant title and abstract
747	Friedman DE. Employer supports for parents with young children. Future Child. 2001;11(1):62-77.	Excluded from study	Irrelevant title and abstract
748	Friedman HS, Liang M, Banks JL. Measuring the cost-effectiveness of midwife-led versus physician-led intrapartum teams in developing countries. Womens Health (Lond). 2015;11(4):553-64.	Excluded from study	Irrelevant title and abstract
749	Friedman JL, Neutze D. The Financial Cost of Medical Assistant Turnover in an Academic Family Medicine Center. J Am Board Fam Med. 2020;33(3):426-30.	Excluded from study	Irrelevant title and abstract
750	Friedman S, Calderon B, Gonzalez A, Suruki C, Blanchard A, Cahill E, et al. Pediatric Practice Redesign with Group Well Child Care Visits: A Multi-Site Study. Matern Child Health J. 2021;25(8):1265-73.	Excluded from study	Irrelevant title and abstract
751	Friedman SH, Cunningham CO, Lin J, Haramati LB, Levsky JM. Having a Primary Care Provider is the Strongest Predictor of Successful Follow-up of Participants in a Clinical Trial. J Am Board Fam Med. 2020;33(3):431-9.	Excluded from study	Duplicate
752	Friedman SH, Cunningham CO, Lin J, Haramati LB, Levsky JM. Having a primary care provider is the strongest predictor of successful follow-up of participants in a clinical trial. Journal of the American Board of Family Medicine. 2020;33(3):431-9.	Excluded from study	Irrelevant title and abstract
753	Friese CR. Nurse practice environments and outcomes: implications for oncology nursing. Oncol Nurs Forum. 2005;32(4):765-72.	Excluded from study	Irrelevant title and abstract
754	Friese CR, Medvec BR, Marriott DJ, Khadr L, Rurka Wade M, Riba M, et al. Changes in Registered Nurse Employment Plans and Workplace Assessments. JAMA Netw Open. 2024;7(7):e2421680.	Excluded from study	Irrelevant title and abstract
755	Friese CR, Siefert ML, Thomas-Frost K, Walker S, Ponte PR. Using Data to Strengthen Ambulatory Oncology Nursing Practice. Cancer Nurs. 2016;39(1):74-9.	Excluded from study	Irrelevant title and abstract
756	Frijters EM, Hermans LE, Wensing AMJ, Devillé W, Tempelman HA, De Wit JBF. Risk factors for loss to follow-up from antiretroviral therapy programmes in low-income and middle-income countries. Aids. 2020;34(9):1261-88.	Excluded from study	Irrelevant title and abstract
757	Frisby MB, Diemer MA, Sack DE, Audet CM. Dyadic Validation of Relational Processes in Seroconcordant Mozambican Couples: Social Support, Physician Trust, and Stigma. AIDS Behav. 2022;26(12):4135-43.	Excluded from study	Irrelevant title and abstract
758	Frisch L, Kellerman R, Ast T. A cohort study of family practice residency graduates in a predominantly rural state: initial practice site selection and trajectories of practice movement. J Rural Health. 2003;19(1):47-54.	Excluded from study	Irrelevant title and abstract
759	Frogner BK, Dill JS. Tracking Turnover Among Health Care Workers During the COVID-19 Pandemic: A Cross-sectional Study. JAMA Health Forum. 2022;3(4):e220371.	Excluded from study	Irrelevant title and abstract
760	Frogner BK, Schwartz M. Examining Wage Disparities by Race and Ethnicity of Health Care Workers. Med Care. 2021;59(Suppl 5):S471-s8.	Excluded from study	Irrelevant title and abstract
761	Fuchs B, Tahirović H. Rosalie Sattler-Feuerstein: An Austro-Hungarian Official Female Physician in Bosnia and Herzegovina, 1914-1919. Acta Med Acad. 2021;50(2):344-50.	Excluded from study	Irrelevant title and abstract
762	Fuchs JD, Carter HC, Evans J, Graham-Squire D, Imbert E, Bloome J, et al. Assessment of a Hotel-Based COVID-19 Isolation and Quarantine Strategy for Persons Experiencing Homelessness. JAMA Netw Open. 2021;4(3):e210490.	Excluded from study	Irrelevant title and abstract
763	Fujiwara S, Okayama M, Takayashiki A, Kajii E. [Factors related to municipality expectations of retaining physicians in public medical facilties]. Nihon Koshu Eisei Zasshi. 2004;51(9):798-805.	Excluded from study	No focus on general practitioners
764	Fulton EA, Newby K, Kwah K, Schumacher L, Gokal K, Jackson LJ, et al. Public Health Research. A digital behaviour change intervention to increase booking and attendance at Stop Smoking Services: the MyWay feasibility RCT. Southampton (UK): NIHR Journals Library	Excluded from study	Irrelevant title and abstract
Copyright © Queen’s Printer and Controller of HMSO 2021. This work was produced by Fulton et al. under the terms of a commissioning contract issued by the Secretary of State for Health and Social Care. This issue may be freely reproduced for the purposes of private research and study and extracts (or indeed, the full report) may be included in professional journals provided that suitable acknowle…		Excluded from study	Irrelevant title and abstract
765	Furunes T, Kaltveit A, Akerjordet K. Health-promoting leadership: A qualitative study from experienced nurses' perspective. J Clin Nurs. 2018;27(23-24):4290-301.	Excluded from study	Irrelevant title and abstract
766	Fuss I, Nübling M, Hasselhorn HM, Schwappach D, Rieger MA. Working conditions and Work-Family Conflict in German hospital physicians: psychosocial and organisational predictors and consequences. BMC Public Health. 2008;8:353.	Excluded from study	No focus on general practitioners
767	Gabbay M, Shiels C, Hillage J. The issue of "long-term" fit notes for depression in the UK: patient, GP and general practice variation. J Ment Health. 2020;29(6):657-64.	Excluded from study	Irrelevant title and abstract
768	Gabbay MB, Ring A, Byng R, Anderson P, Taylor RS, Matthews C, et al. Debt Counselling for Depression in Primary Care: an adaptive randomised controlled pilot trial (DeCoDer study). Health Technol Assess. 2017;21(35):1-164.	Excluded from study	Irrelevant title and abstract
769	Gabbe SG, Hagan Vetter M, Nguyen MC, Moffatt-Bruce S, Fowler JM. Changes in the burnout profile of chairs of academic departments of obstetrics and gynecology over the past 15 years. Am J Obstet Gynecol. 2018;219(3):303.e1-.e6.	Excluded from study	Irrelevant title and abstract
770	Gadjradj PS, Matawlie RHS, Voigt I, Harhangi BS, Vleggeert-Lankamp C. Gender Differences Between Male and Female Neurosurgeons: Is There Equality for All? World Neurosurg. 2020;136:348-56.	Excluded from study	Irrelevant title and abstract
771	Gadsden T, Sujarwoto S, Purwaningtyas N, Maharani A, Tampubolon G, Oceandy D, et al. Understanding community health worker employment preferences in Malang district, Indonesia, using a discrete choice experiment. BMJ Glob Health. 2022;7(8).	Excluded from study	Irrelevant title and abstract
772	Gåfvels C, Wändell PE. Coping strategies in men and women with type 2 diabetes in Swedish primary care. Diabetes Res Clin Pract. 2006;71(3):280-9.	Excluded from study	Irrelevant title and abstract
773	Gaither CA, Mason NA, Diokno DA, Hoffman EJ. Benefits and work-schedule options in hospital pharmacy practice. Am J Hosp Pharm. 1994;51(6):782-9.	Excluded from study	Irrelevant title and abstract
774	Gajendran RS, Harrison DA. The good, the bad, and the unknown about telecommuting: meta-analysis of psychological mediators and individual consequences. J Appl Psychol. 2007;92(6):1524-41.	Excluded from study	Irrelevant title and abstract
775	Gajewski J, Wallace M, Pittalis C, Mwapasa G, Borgstein E, Bijlmakers L, et al. Why Do They Leave? Challenges to Retention of Surgical Clinical Officers in District Hospitals in Malawi. Int J Health Policy Manag. 2022;11(3):354-61.	Excluded from study	Irrelevant title and abstract
776	Galinsky E, Sakai K, Wigton T. Workplace flexibility: from research to action. Future Child. 2011;21(2):141-61.	Excluded from study	Irrelevant title and abstract
777	Gallassi AD, Nakano EY, Wagner GA, de Oliveira Silva Mde N, Fischer B. Characteristics of clients using a community-based drug treatment service ('CAPS-AD') in Brazil: An exploratory study. Int J Drug Policy. 2016;31:99-103.	Excluded from study	Irrelevant title and abstract
778	Gallée J, Pittmann R, Pennington S, Vallila-Rohter S. The Application of Lexical Retrieval Training in Tablet-Based Speech-Language Intervention. Front Neurol. 2020;11:583246.	Excluded from study	Irrelevant title and abstract
779	Galvão JR, Almeida PF, Santos AMD, Bousquat A. [Healthcare trajectories and obstacles faced by women in a health region in Northeast Brazil]. Cad Saude Publica. 2019;35(12):e00004119.	Excluded from study	Irrelevant title and abstract
780	Ganapathi L, Martins Y, Schumann D, Russ C. Overcoming challenges to develop pediatric postgraduate training programs in low- and middle-income countries. Educ Health (Abingdon). 2014;27(3):277-82.	Excluded from study	Irrelevant title and abstract
781	Ganguly P, Jehan K, de Costa A, Mavalankar D, Smith H. Considerations of private sector obstetricians on participation in the state led "Chiranjeevi Yojana" scheme to promote institutional delivery in Gujarat, India: a qualitative study. BMC Pregnancy Childbirth. 2014;14:352.	Excluded from study	Irrelevant title and abstract
782	Garbers S, Hunersen K, Nechitilo M, Fisch M, Bell DL, Byrne MW, et al. Healthy Weight and Cardiovascular Health Promotion Interventions for Adolescent and Young Adult Males of Color: A Systematic Review. Am J Mens Health. 2018;12(5):1328-51.	Excluded from study	Irrelevant title and abstract + Systematic Review
783	Garbin A, Díaz J, Bui V, Morrison J, Fisher BE, Palacios C, et al. Promoting Physical Activity in a Spanish-Speaking Latina Population of Low Socioeconomic Status With Chronic Neurological Disorders: Proof-of-Concept Study. JMIR Form Res. 2022;6(4):e34312.	Excluded from study	Irrelevant title and abstract
784	Garces-Ozanne A, Yow A, Audas R. Rural practice and retention in New Zealand: an examination of New Zealand-trained and foreign-trained doctors. N Z Med J. 2011;124(1330):14-23.	Excluded from study	No focus on general practitioners
785	Garcia HA, McGeary CA, McGeary DD, Finley EP, Peterson AL. Burnout in Veterans Health Administration mental health providers in posttraumatic stress clinics. Psychol Serv. 2014;11(1):50-9.	Excluded from study	Irrelevant title and abstract
786	Garcia KS, Rodriguez A, Gonzalez Z, Armstrong C, Iacob E, Flynn EE, et al. Pretest-post-test evaluation with lay midwives in remote Guatemala after educational activities about COVID-19. Rural Remote Health. 2024;24(3):8387.	Excluded from study	Irrelevant title and abstract
787	Gardner F, Burton J, Klimes I. Randomised controlled trial of a parenting intervention in the voluntary sector for reducing child conduct problems: outcomes and mechanisms of change. J Child Psychol Psychiatry. 2006;47(11):1123-32.	Excluded from study	Irrelevant title and abstract
788	Garrett RE. Practice attrition and health plan changes. J Fam Pract. 1989;28(3):334, 6.	Excluded from study	Irrelevant title and abstract
789	Garrison GE, McAllister DE, Anderson EL, Valachovic RW. Dental school vacant budgeted faculty positions, academic years 2008-09 to 2010-11. J Dent Educ. 2014;78(4):638-47.	Excluded from study	Irrelevant title and abstract
790	Garzaro G, Sottimano I, Di Maso M, Bergamaschi E, Coggiola M, Converso D, et al. Work Ability among Italian Bank Video Display Terminal Operators: Socio-Demographic, Lifestyle, and Occupational Correlates. Int J Environ Res Public Health. 2019;16(9).	Excluded from study	Irrelevant title and abstract
791	Gauchan B, Mehanni S, Agrawal P, Pathak M, Dhungana S. Role of the general practitioner in improving rural healthcare access: a case from Nepal. Hum Resour Health. 2018;16(1):23.	Excluded from study	No measure of socioeconomic deprivation
792	Gaudet K, Corbiere M, Chen T, Cardinal H, Achille M. The Strategies Used to Balance Health and Work Across the Solid Organ Transplantation Trajectory. Prog Transplant. 2024;34(1-2):32-40.	Excluded from study	Irrelevant title and abstract
793	Gebretekle GB, Haile Mariam D, Abebe W, Amogne W, Tenna A, Fenta TG, et al. Opportunities and barriers to implementing antibiotic stewardship in low and middle-income countries: Lessons from a mixed-methods study in a tertiary care hospital in Ethiopia. PLoS One. 2018;13(12):e0208447.	Excluded from study	Irrelevant title and abstract
794	Gellner P, DiLibero J, Griffin A. Evaluating the Health of the Work Environment and the Perception of New Nurses During the Transition to Practice in Critical Care. Dimens Crit Care Nurs. 2023;42(6):349-57.	Excluded from study	Irrelevant title and abstract
795	Geng EH, Nash D, Kambugu A, Zhang Y, Braitstein P, Christopoulos KA, et al. Retention in care among HIV-infected patients in resource-limited settings: emerging insights and new directions. Curr HIV/AIDS Rep. 2010;7(4):234-44.	Excluded from study	Irrelevant title and abstract
796	Gentile L, Scaramella M, Liotta G, Magrini A, Mulas MF, Quintavalle G, et al. Limitations and consequences of public health models centred on hospitals and lacking connections with territorial and home-based social and health services. Int J Emerg Med. 2024;17(1):66.	Excluded from study	Duplicate
797	Gentile L, Scaramella M, Liotta G, Magrini A, Mulas MF, Quintavalle G, et al. Limitations and consequences of public health models centred on hospitals and lacking connections with territorial and home-based social and health services. International Journal of Emergency Medicine. 2024;17(1) (no pagination).	Excluded from study	Irrelevant title and abstract
798	Gerson RF. Employee retention: a customer service approach. Radiol Manage. 2002;24(3):16-23.	Excluded from study	Irrelevant title and abstract
799	Getrich CM, Sussman AL, Campbell-Voytal K, Tsoh JY, Williams RL, Brown AE, et al. Cultivating a cycle of trust with diverse communities in practice-based research: a report from PRIME Net. Ann Fam Med. 2013;11(6):550-8.	Excluded from study	Irrelevant title and abstract
800	Ghiam MK, Rebeiro PF, Turner M, Rogers WB, Bebawy SS, Raffanti SP, et al. Trends in HIV Continuum of Care Outcomes over Ten Years of Follow-Up at a Large HIV Primary Medical Home in the Southeastern United States. AIDS Res Hum Retroviruses. 2017;33(10):1027-34.	Excluded from study	Irrelevant title and abstract
801	Ghislieri C, Molino M, Gatti P. [The relationship between work-family interface and turnover intention: a study in a sample of Italian nurses]. Med Lav. 2015;106(3):206-15.	Excluded from study	Irrelevant title and abstract
802	Gholami P, Lew SQ, Klontz KC. Raw shellfish consumption among renal disease patients. A risk factor for severe Vibrio vulnificus infection. Am J Prev Med. 1998;15(3):243-5.	Excluded from study	Irrelevant title and abstract
803	Gianakos AL, Semelsberger SD, Saeed AA, Lin C, Weiss J, Navarro R. The Case for Needed Financial Literacy Curriculum During Resident Education. J Surg Educ. 2023;80(4):597-612.	Excluded from study	Irrelevant title and abstract
804	Giatras N, Wanninkhof E, Leontowitsch M, Lewis B, Taylor A, Cooper S, et al. Lessons learned from the London Exercise and Pregnant (LEAP) Smokers randomised controlled trial process evaluation: implications for the design of physical activity for smoking cessation interventions during pregnancy. BMC Public Health. 2017;17(1):85.	Excluded from study	Irrelevant title and abstract
805	Gidman W, Day J, Hassell K, Payne K. Delivering health care through community pharmacies: are working conditions deterring female pharmacists' participation? J Health Serv Res Policy. 2009;14(3):141-9.	Excluded from study	Irrelevant title and abstract
806	Giessler K, Seefeld A, Montagu D, Phillips B, Mwangi J, Munson M, et al. Perspectives on implementing a quality improvement collaborative to improve person-centered care for maternal and reproductive health in Kenya. Int J Qual Health Care. 2020;32(10):671-6.	Excluded from study	Irrelevant title and abstract
807	Gilbody S, Littlewood E, McMillan D, Chew-Graham CA, Bailey D, Gascoyne S, et al. Behavioural activation to prevent depression and loneliness among socially isolated older people with long-term conditions: The BASIL COVID-19 pilot randomised controlled trial. PLoS Med. 2021;18(10):e1003779.	Excluded from study	Irrelevant title and abstract
808	Gillespie J, Hughes A, Gibson AM, Haines J, Taveras E, Reilly JJ. Protocol for Healthy Habits Happy Homes (4H) Scotland: feasibility of a participatory approach to adaptation and implementation of a study aimed at early prevention of obesity. BMJ Open. 2019;9(6):e028038.	Excluded from study	Irrelevant title and abstract
809	Gilmartin HM, Hess E, Mueller C, Connelly B, Plomondon ME, Waldo SW, et al. Learning environments, reliability enhancing work practices, employee engagement, and safety climate in VA cardiac catheterization laboratories. Health Serv Res. 2022;57(2):385-91.	Excluded from study	Irrelevant title and abstract
810	Gilmore B, MacLachlan M, McVeigh J, McClean C, Carr S, Duttine A, et al. A study of human resource competencies required to implement community rehabilitation in less resourced settings. Hum Resour Health. 2017;15(1):70.	Excluded from study	Irrelevant title and abstract
811	Gilmore-Bykovskyi AL, Jin Y, Gleason C, Flowers-Benton S, Block LM, Dilworth-Anderson P, et al. Recruitment and retention of underrepresented populations in Alzheimer's disease research: A systematic review. Alzheimers Dement (N Y). 2019;5:751-70.	Excluded from study	Irrelevant title and abstract + Systematic Review
812	Gilworth G, Carey A, Eyres S, Sloan J, Rainford B, Bodenham D, et al. Screening for job loss: development of a work instability scale for traumatic brain injury. Brain Inj. 2006;20(8):835-43.	Excluded from study	Irrelevant title and abstract
813	Gilworth G, Emery P, Barkham N, Smyth MG, Helliwell P, Tennant A. Reducing work disability in Ankylosing Spondylitis: development of a work instability scale for AS. BMC Musculoskelet Disord. 2009;10:68.	Excluded from study	Irrelevant title and abstract
814	Giordano TP, White AC, Jr., Sajja P, Graviss EA, Arduino RC, Adu-Oppong A, et al. Factors associated with the use of highly active antiretroviral therapy in patients newly entering care in an urban clinic. J Acquir Immune Defic Syndr. 2003;32(4):399-405.	Excluded from study	Irrelevant title and abstract
815	Giovanella L, Almeida PF. [Comprehensive primary care and segmented health systems in South America]. Cad Saude Publica. 2017;33Suppl 2(Suppl 2):e00118816.	Excluded from study	Irrelevant title and abstract
816	Girod S, Gilmartin SK, Valantine H, Schiebinger L. Academic couples: implications for medical school faculty recruitment and retention. J Am Coll Surg. 2011;212(3):310-9.	Excluded from study	Irrelevant title and abstract
817	Girolamo TM, Castro N, Fannin DK, Ghali S, Mandulak K. Inequity in Peer Review in Communication Sciences and Disorders. Am J Speech Lang Pathol. 2022;31(4):1898-912.	Excluded from study	Irrelevant title and abstract
818	Glascoe FP. Can teachers' global ratings identify children with academic problems? J Dev Behav Pediatr. 2001;22(3):163-8.	Excluded from study	Irrelevant title and abstract
819	Gloede TD, Ernstmann N, Baumann W, Groß SE, Ansmann L, Nitzsche A, et al. [Turnover of Non-medical Staff in Outpatient Oncology Practices: Is Building Social Capital a Solution?]. Gesundheitswesen. 2015;77(11):875-80.	Excluded from study	Irrelevant title and abstract
820	Glynn L, Murphy AW, Scully R, Strasser R, Quinlan D, Cowley J, et al. The Limerick Declaration on Rural Health Care 2022. Rural Remote Health. 2023;23(1):7905.	Excluded from study	Irrelevant title and abstract
821	Gobelet C, Luthi F, Al-Khodairy AT, Chamberlain MA. Work in inflammatory and degenerative joint diseases. Disabil Rehabil. 2007;29(17):1331-9.	Excluded from study	Irrelevant title and abstract
822	Gochfeld M. Chronologic history of occupational medicine. J Occup Environ Med. 2005;47(2):96-114.	Excluded from study	Irrelevant title and abstract
823	Godwin D, Hoang H, Crocombe L. Views of Australian dental practitioners towards rural recruitment and retention: a descriptive study. BMC Oral Health. 2016;16(1):63.	Excluded from study	Irrelevant title and abstract
824	Godwin DM, Hoang H, Crocombe LA, Bell E. Dental practitioner rural work movements: a systematic review. Rural Remote Health. 2014;14(3):2825.	Excluded from study	Irrelevant title and abstract + Systematic Review
825	Goeieman DS, Nonyane DS, Nzaumvila DK, Anse van Rensburg MNS. Retention of service users on opioid substitution therapy in the City of Tshwane, South Africa. Afr J Prim Health Care Fam Med. 2023;15(1):e1-e10.	Excluded from study	Duplicate
826	Goeieman DS, Nonyane DS, Nzaumvila DK, Anse van Rensburg MNS. Retention of service users on opioid substitution therapy in the City of Tshwane, South Africa. African journal of primary health care & family medicine. 2023;15(1):e1-e10.	Excluded from study	Irrelevant title and abstract
827	Goepp JG, Johnson TD, Maddow CL. Challenges and promises for nurse education curriculum development in Kosovo: results of an "accidental ethnography". Nurse Educ Today. 2008;28(4):419-26.	Excluded from study	Irrelevant title and abstract
828	Goetz K, Campbell S, Broge B, Brodowski M, Steinhaeuser J, Wensing M, et al. Job satisfaction of practice assistants in general practice in Germany: an observational study. Fam Pract. 2013;30(4):411-7.	Excluded from study	Irrelevant title and abstract
829	Goetz K, Marx M, Marx I, Brodowski M, Nafula M, Prytherch H, et al. Working Atmosphere and Job Satisfaction of Health Care Staff in Kenya: An Exploratory Study. Biomed Res Int. 2015;2015:256205.	Excluded from study	Irrelevant title and abstract
830	Goff LM, Moore AP, Rivas C, Harding S. Healthy Eating and Active Lifestyles for Diabetes (HEAL-D): study protocol for the design and feasibility trial, with process evaluation, of a culturally tailored diabetes self-management programme for African-Caribbean communities. BMJ Open. 2019;9(2):e023733.	Excluded from study	Irrelevant title and abstract
831	Goff SL, Youssef Y, Pekow PS, White KO, Guhn-Knight H, Lagu T, et al. Successful Strategies for Practice-Based Recruitment of Racial and Ethnic Minority Pregnant Women in a Randomized Controlled Trial: the IDEAS for a Healthy Baby Study. J Racial Ethn Health Disparities. 2016;3(4):731-7.	Excluded from study	Irrelevant title and abstract
832	Gold RB, Kenney AM. Paying for maternity care. Fam Plann Perspect. 1985;17(3):103-11.	Excluded from study	Irrelevant title and abstract
833	Goldacre MJ, Davidson JM, Lambert TW. Retention in the British National Health Service of medical graduates trained in Britain: cohort studies. Bmj. 2009;338:b1977.	Excluded from study	Irrelevant title and abstract
834	Goldade K, Whembolua GL, Thomas J, Eischen S, Guo H, Connett J, et al. Designing a smoking cessation intervention for the unique needs of homeless persons: a community-based randomized clinical trial. Clin Trials. 2011;8(6):744-54.	Excluded from study	Irrelevant title and abstract
835	Goldberg DG, Soylu TG, Grady VM, Kitsantas P, Grady JD, Nichols LM. Indicators of Workplace Burnout Among Physicians, Advanced Practice Clinicians, and Staff in Small to Medium-Sized Primary Care Practices. J Am Board Fam Med. 2020;33(3):378-85.	Excluded from study	No focus on general practitioners
836	Goldberg JH, Kiernan M. Innovative techniques to address retention in a behavioral weight-loss trial. Health Educ Res. 2005;20(4):439-47.	Excluded from study	Irrelevant title and abstract
837	Goldenberg T, Clarke D, Stephenson R. "Working together to reach a goal": MSM's perceptions of dyadic HIV care for same-sex male couples. J Acquir Immune Defic Syndr. 2013;64 Suppl 1(0 1):S52-61.	Excluded from study	Irrelevant title and abstract
838	Goldstein E, Bakhireva LN, Nervik K, Hagen S, Turnquist A, Zgierska AE, et al. Recruitment and retention of pregnant women in prospective birth cohort studies: A scoping review and content analysis of the literature. Neurotoxicol Teratol. 2021;85:106974.	Excluded from study	Irrelevant title and abstract
839	Goldstein E, Nervik K, Hagen S, Hilliard F, Turnquist A, Bakhireva LN, et al. A socioecological framework for engaging substance-using pregnant persons in longitudinal research: Multi-stakeholder perspectives. Neurotoxicol Teratol. 2021;87:106997.	Excluded from study	Irrelevant title and abstract
840	Goldstein KM, Gierisch JM, Zullig LL, Alishahi A, Brearly T, Dedert EA, et al. VA Evidence-based Synthesis Program Reports. Telehealth Services Designed for Women: An Evidence Map. Washington (DC): Department of Veterans Affairs (US); 2017.	Excluded from study	Irrelevant title and abstract
841	Goldstein KM, Kung LCY, Dailey SA, Kroll-Desrosiers A, Burke C, Shepherd-Banigan M, et al. Strategies for enhancing the representation of women in clinical trials: an evidence map. Syst Rev. 2024;13(1):2.	Excluded from study	Irrelevant title and abstract
842	González-Betancor SM, López-Puig AJ. Grade Retention in Primary Education Is Associated with Quarter of Birth and Socioeconomic Status. PLoS One. 2016;11(11):e0166431.	Excluded from study	Irrelevant title and abstract
843	Gonzalez-Flores A, Clay W, Madzia J, Harry-Hernandez S, Henderson D. Our Souls Look Back and Wonder: Reflections on Belonging and Being Invisible in Medicine. Ann Fam Med. 2023;21(Suppl 2):S106-s8.	Excluded from study	Irrelevant title and abstract
844	González-Fraile E, Ballesteros J, Rueda JR, Santos-Zorrozúa B, Solà I, McCleery J. Remotely delivered information, training and support for informal caregivers of people with dementia. Cochrane Database Syst Rev. 2021;1(1):Cd006440.	Excluded from study	Irrelevant title and abstract
845	Goos M, Van Damme J, Onghena P, Petry K, de Bilde J. First-grade retention in the Flemish educational context: Effects on children's academic growth, psychosocial growth, and school career throughout primary education. J Sch Psychol. 2013;51(3):323-47.	Excluded from study	Irrelevant title and abstract
847	Gordon L, Scanlan GM, Tooman TR, Walker KA, Cairns P, Ferguson J, et al. Heard, valued, supported? Doctors' wellbeing during transitions triggered by COVID-19. Med Educ. 2022;56(5):516-26.	Excluded from study	Irrelevant title and abstract
848	Gorecki MC, Piotrowski ME, Brown CM, Teli RR, Percy Z, Lane L, et al. STEP IN: Supporting Together Exercise and Play and Improving Nutrition; a Feasibility Study of Parent-Led Group Sessions and Fitness Trackers to Improve Family Healthy Lifestyle Behaviors in a Low-Income, Predominantly Black Population. Int J Environ Res Public Health. 2023;20(9).	Excluded from study	Irrelevant title and abstract
849	Gorgiladze N, Zoidze E, Gerzmava O. IMPROVEMENT OF QUALITY STANDARDS IN HOSPITAL CARE IN GEORGIA. PROBLEMS AND PROSPECTIVES. Georgian Med News. 2020(298):159-65.	Excluded from study	Irrelevant title and abstract
850	Gorsky M, Manton J. The political economy of 'strengthening health services': The view from WHO AFRO, 1951-c.1985. Soc Sci Med. 2023;319:115412.	Excluded from study	Irrelevant title and abstract
851	Goštautaitė B, Bučiūnienė I, Milašauskienė Ž, Bareikis K, Bertašiūtė E, Mikelionienė G. Migration intentions of Lithuanian physicians, nurses, residents and medical students. Health Policy. 2018;122(10):1126-31.	Excluded from study	Irrelevant title and abstract
852	Gotian R, Andersen OS. How perceptions of a successful physician-scientist varies with gender and academic rank: toward defining physician-scientist's success. BMC Med Educ. 2020;20(1):50.	Excluded from study	Irrelevant title and abstract
853	Gouger DH, Sankaran Raval M, Hussain RS, Bastien A. Examining intersectionality in anesthesiology training, academics, and practice. Curr Opin Anaesthesiol. 2022;35(2):201-7.	Excluded from study	Irrelevant title and abstract
854	Gould D, Fontenla M. Commitment to nursing: results of a qualitative interview study. J Nurs Manag. 2006;14(3):213-21.	Excluded from study	Irrelevant title and abstract
855	Gower S, Jeemi Z, Forbes D, Kebble P, Dantas JAR. Peer Mentoring Programs for Culturally and Linguistically Diverse Refugee and Migrant Women: An Integrative Review. Int J Environ Res Public Health. 2022;19(19).	Excluded from study	Irrelevant title and abstract
856	Goyder E, Hind D, Breckon J, Dimairo M, Minton J, Everson-Hock E, et al. A randomised controlled trial and cost-effectiveness evaluation of 'booster' interventions to sustain increases in physical activity in middle-aged adults in deprived urban neighbourhoods. Health Technol Assess. 2014;18(13):1-210.	Excluded from study	Irrelevant title and abstract
857	Grace SL, Scholey P, Suskin N, Arthur HM, Brooks D, Jaglal S, et al. A prospective comparison of cardiac rehabilitation enrollment following automatic vs usual referral. J Rehabil Med. 2007;39(3):239-45.	Excluded from study	Irrelevant title and abstract
858	Graham KL, Norian E, Li J, Amat M, Davis RB. An Analysis of Trainee Status of the Primary Care Physician and Ambulatory Care Outcomes. Acad Med. 2024;99(7):750-5.	Excluded from study	Duplicate
859	Graham KL, Norian E, Li J, Amat M, Davis RB. An Analysis of Trainee Status of the Primary Care Physician and Ambulatory Care Outcomes. Academic medicine : journal of the Association of American Medical Colleges. 2024;99(7):750-5.	Excluded from study	Irrelevant title and abstract
860	Granados-Plaza M, Gea-Caballero V, Martí-Ejarque MDM, Ferré-Grau C. Association of Nursing Practice Environment on reported adverse events in private management hospitals: A cross-sectional study. J Clin Nurs. 2021;30(19-20):2990-3000.	Excluded from study	Irrelevant title and abstract
861	Granieri MA, Wang HS, Routh JC, Peterson AC. A Nationwide Assessment of the Emergency Department Management of Acute Urinary Retention Due to Urethral Stricture. Urology. 2017;100:79-83.	Excluded from study	Irrelevant title and abstract
862	Grantham M, Ross SE, MacKay R, Banfield V, Brown J, Beanlands H. Recruiting and retaining competent clinical nurses. The Clinical Promotion Project Victoria General Hospital, Halifax, Nova Scotia. Can J Nurs Adm. 1989;2(2):8-10.	Excluded from study	Irrelevant title and abstract
863	Gray LJ, Yates T, Troughton J, Khunti K, Davies MJ. Engagement, Retention, and Progression to Type 2 Diabetes: A Retrospective Analysis of the Cluster-Randomised "Let's Prevent Diabetes" Trial. PLoS Med. 2016;13(7):e1002078.	Excluded from study	Duplicate
864	Gray LJ, Yates T, Troughton J, Khunti K, Davies MJ. Engagement, Retention, and Progression to Type 2 Diabetes: A Retrospective Analysis of the Cluster-Randomised "Let's Prevent Diabetes" Trial. PLoS Medicine. 2016;13(7) (no pagination).	Excluded from study	Irrelevant title and abstract
865	Gray RW, Carter YH, Hull SA, Sheldon MG, Ball C. Characteristics of general practices involved in undergraduate medical teaching. Br J Gen Pract. 2001;51(466):371-4.	Excluded from study	Irrelevant title and abstract
866	Graz B, Xu JM, Yao ZS, Han SR, Kok A. Trachoma: can trichiasis be treated with a sticking-plaster? A randomized clinical trial in China. Trop Med Int Health. 1999;4(3):222-8.	Excluded from study	Irrelevant title and abstract
867	Green ME, Van Iersel RI. Response of rural physicians in a non-fee-for-service environment to acute increases in demand due to physician shortages. Can J Rural Med. 2007;12(1):10-5.	Excluded from study	Irrelevant title and abstract
868	Greene MC, Kane J, Alto M, Giusto A, Lovero K, Stockton M, et al. Psychosocial and pharmacologic interventions to reduce harmful alcohol use in low- and middle-income countries. Cochrane Database Syst Rev. 2023;5(5):Cd013350.	Excluded from study	Irrelevant title and abstract
869	Greenup RA, Pitt SC. Women in Academic Surgery: A Double-Edged Scalpel. Acad Med. 2020;95(10):1483-4.	Excluded from study	Irrelevant title and abstract
870	Greidanus MA, de Rijk AE, de Boer A, Bos M, Plaisier PW, Smeenk RM, et al. A randomised feasibility trial of an employer-based intervention for enhancing successful return to work of cancer survivors (MiLES intervention). BMC Public Health. 2021;21(1):1433.	Excluded from study	Irrelevant title and abstract
871	Greysen SR, Dovlo D, Olapade-Olaopa EO, Jacobs M, Sewankambo N, Mullan F. Medical education in sub-Saharan Africa: a literature review. Med Educ. 2011;45(10):973-86.	Excluded from study	Irrelevant title and abstract
872	Griewing S, Gremke N, Lingenfelder M, Wagner U, Keil C. Resilience of Gynecological and Obstetric Inpatient Care in Central Germany in Times of Repetitive Socioeconomic Shocks-An Epidemiological Study Assessing Standardized Health Services Indicators and Economic Status According to the aG-DRG Catalog. Healthcare (Basel). 2023;11(12).	Excluded from study	Irrelevant title and abstract
873	Griffin T, Sun Y, Sidhu M, Adab P, Burgess A, Collins C, et al. Healthy Dads, Healthy Kids UK, a weight management programme for fathers: feasibility RCT. BMJ Open. 2019;9(12):e033534.	Excluded from study	Irrelevant title and abstract
874	Griffin XL, Parsons N, Costa ML, Metcalfe D. Ultrasound and shockwave therapy for acute fractures in adults. Cochrane Database Syst Rev. 2014;2014(6):Cd008579.	Excluded from study	Irrelevant title and abstract
875	Grigoroglou C, Walshe K, Kontopantelis E, Ferguson J, Stringer G, Ashcroft DM, et al. Locum doctor use in English general practice: analysis of routinely collected workforce data 2017-2020. Br J Gen Pract. 2022;72(715):e108-e17.	Included in study	Included
876	Griswold KS, Servoss TJ, Leonard KE, Pastore PA, Smith SJ, Wagner C, et al. Connections to primary medical care after psychiatric crisis. J Am Board Fam Pract. 2005;18(3):166-72.	Excluded from study	Irrelevant title and abstract
877	Gross J. Many doctors infected with AIDS don't follow new U.S. guidelines. N Y Times Web. 1991:1, 20.	Excluded from study	Irrelevant title and abstract
878	Gross SM, Augustyn M, Henderson JL, Baig K, Williams CA, Ajao B, et al. Integrating Obstetrical Care and WIC Nutritional Services to Address Maternal Obesity and Postpartum Weight Retention. Matern Child Health J. 2018;22(6):794-802.	Excluded from study	Irrelevant title and abstract
879	Grossi E, Dalle Grave R, Mannucci E, Molinari E, Compare A, Cuzzolaro M, et al. Complexity of attrition in the treatment of obesity: clues from a structured telephone interview. Int J Obes (Lond). 2006;30(7):1132-7.	Excluded from study	Irrelevant title and abstract
880	Grow HM, Hsu C, Liu LL, Briner L, Jessen-Fiddick T, Lozano P, et al. Understanding family motivations and barriers to participation in community-based programs for overweight youth: one program model does not fit all. J Public Health Manag Pract. 2013;19(4):E1-e10.	Excluded from study	Irrelevant title and abstract
881	Gruca TS, Nam I, Tracy R. Trends in medical oncology outreach clinics in rural areas. J Oncol Pract. 2014;10(5):e313-20.	Excluded from study	Irrelevant title and abstract
882	Grundman JB, Majidi S, Perkins A, Streisand R, Monaghan M, Marks BE. Applying the use of shared medical appointments (SMAs) to improve continuous glucose monitor (CGM) use, glycemic control, and quality of life in marginalized youth with type 1 diabetes: Study protocol for a pilot prospective cohort study. Contemp Clin Trials Commun. 2023;32:101067.	Excluded from study	Duplicate
883	Grundman JB, Majidi S, Perkins A, Streisand R, Monaghan M, Marks BE. Applying the use of shared medical appointments (SMAs) to improve continuous glucose monitor (CGM) use, glycemic control, and quality of life in marginalized youth with type 1 diabetes: Study protocol for a pilot prospective cohort study. Contemporary Clinical Trials Communications. 2023;32(no pagination).	Excluded from study	Irrelevant title and abstract
884	Guarnizo-Herreño CC, Courtemanche C, Wehby GL. Effects of Contextual Economic Factors on Childhood Obesity. Matern Child Health J. 2019;23(10):1317-26.	Excluded from study	Irrelevant title and abstract
885	Gucciardi E, DeMelo M, Booth G, Tomlinson G, Stewart DE. Individual and contextual factors associated with follow-up use of diabetes self-management education programmes: a multisite prospective analysis. Diabet Med. 2009;26(5):510-7.	Excluded from study	Irrelevant title and abstract
886	Gucciardi E, Demelo M, Offenheim A, Stewart DE. Factors contributing to attrition behavior in diabetes self-management programs: a mixed method approach. BMC Health Serv Res. 2008;8:33.	Excluded from study	Irrelevant title and abstract
887	Guerra G, Gutiérrez-Calderón E, Salgado de Snyder N, Borja-Aburto VH, Martínez-Valle A, González-Block M. Loss of job-related right to healthcare associated with employment turnover: challenges for the Mexican health system. BMC Health Serv Res. 2018;18(1):457.	Excluded from study	Irrelevant title and abstract
888	Guerrero EG, Amaro H, Kong Y, Khachikian T, Marsh JC. Understanding the role of financial capacity in the delivery of opioid use disorder treatment. BMC Health Serv Res. 2023;23(1):166.	Excluded from study	Irrelevant title and abstract
889	Guico-Pabia CJ, Cioffi L, Shoner LG. The Lucent-Takes-Heart cardiovascular health management program. Successful workplace screening. Aaohn j. 2002;50(8):365-72.	Excluded from study	Irrelevant title and abstract
890	Gulick V, Graves D, Ames S, Krishnamani PP. Effect of a Virtual Reality-Enhanced Exercise and Education Intervention on Patient Engagement and Learning in Cardiac Rehabilitation: Randomized Controlled Trial. J Med Internet Res. 2021;23(4):e23882.	Excluded from study	Irrelevant title and abstract
891	Gum LF. Studying nursing in a rural setting: are students adequately supported and prepared for rural practice? A pilot study. Rural Remote Health. 2007;7(1):628.	Excluded from study	Irrelevant title and abstract
892	Guo HT, Wang SS, Zhang CF, Zhang HJ, Wei MX, Wu Y, et al. Investigation of Factors Influencing the Fear of Cancer Recurrence in Breast Cancer Patients Using Structural Equation Modeling: A Cross-Sectional Study. Int J Clin Pract. 2022;2022:2794408.	Excluded from study	Irrelevant title and abstract
893	Gupta M, Reichl A, Diaz-Aguilar LD, Duddleston PJ, Ullman JS, Muraszko KM, et al. Pregnancy and parental leave among neurosurgeons and neurosurgical trainees. J Neurosurg. 2021;134(3):1325-33.	Excluded from study	Irrelevant title and abstract
894	Gupta S, Paterson ML, Lysaght RM, von Zweck CM. Experiences of burnout and coping strategies utilized by occupational therapists. Can J Occup Ther. 2012;79(2):86-95.	Excluded from study	Irrelevant title and abstract
895	Gureje O, Abdulmalik J, Kola L, Musa E, Yasamy MT, Adebayo K. Integrating mental health into primary care in Nigeria: report of a demonstration project using the mental health gap action programme intervention guide. BMC Health Serv Res. 2015;15:242.	Excluded from study	Duplicate
896	Gureje O, Abdulmalik J, Kola L, Musa E, Yasamy MT, Adebayo K. Integrating mental health into primary care in Nigeria: report of a demonstration project using the mental health gap action programme intervention guide. BMC health services research. 2015;15:242.	Excluded from study	Irrelevant title and abstract
897	Gwadz M, Cleland CM, Hagan H, Jenness S, Kutnick A, Leonard NR, et al. Strategies to uncover undiagnosed HIV infection among heterosexuals at high risk and link them to HIV care with high retention: a "seek, test, treat, and retain" study. BMC Public Health. 2015;15:481.	Excluded from study	Duplicate
898	Gwadz M, Cleland CM, Leonard NR, Kutnick A, Ritchie AS, Banfield A, et al. Hybrid STTR intervention for heterosexuals using anonymous HIV testing and confidential linkage to care: a single arm exploratory trial using respondent-driven sampling. BMC Public Health. 2015;15:1133.	Excluded from study	Irrelevant title and abstract
899	Gwadz M, Cleland CM, Leonard NR, Kutnick A, Ritchie AS, Banfield A, et al. Hybrid STTR intervention for heterosexuals using anonymous HIV testing and confidential linkage to care: a single arm exploratory trial using respondent-driven sampling. BMC public health. 2015;15:1133.	Excluded from study	Irrelevant title and abstract
900	Gwynn RC, Fawzy A, Viho I, Wu Y, Abrams EJ, Nash D. Risk factors for loss to follow-up prior to ART initiation among patients enrolling in HIV care with CD4+ cell count ≥200 cells/μL in the multi-country MTCT-Plus Initiative. BMC Health Serv Res. 2015;15:247.	Excluded from study	Irrelevant title and abstract
901	Ha GL, Lehrer EJ, Wang M, Holliday E, Jagsi R, Zaorsky NG. Sex Differences in Academic Productivity Across Academic Ranks and Specialties in Academic Medicine: A Systematic Review and Meta-analysis. JAMA Netw Open. 2021;4(6):e2112404.	Excluded from study	Irrelevant title and abstract + Systematic Review
902	Hacker K, Bhuiya N, Pernice J, Khan SM, Sequist TD, Tendulkar SA. Assessing research interest and capacity in community health centers. Clin Transl Sci. 2013;6(5):391-7.	Excluded from study	Irrelevant title and abstract
903	Hadley A. Migration and professional mobility: Rural attraction and retention of South African educated physicians. Soc Sci Med. 2024;350:116884.	Excluded from study	Irrelevant title and abstract
904	Hafferty FW, Goldberg HI. Educational strategies for targeted retention of nonphysician health care providers. Health Serv Res. 1986;21(1):107-25.	Excluded from study	Irrelevant title and abstract
905	Hagen JR, Weller R, Mair TS, Kinnison T. Investigation of factors affecting recruitment and retention in the UK veterinary profession. Vet Rec. 2020;187(9):354.	Excluded from study	Irrelevant title and abstract
906	Hahn RA, Barnett WS, Knopf JA, Truman BI, Johnson RL, Fielding JE, et al. Early Childhood Education to Promote Health Equity: A Community Guide Systematic Review. J Public Health Manag Pract. 2016;22(5):E1-8.	Excluded from study	Irrelevant title and abstract + Systematic Review
907	Hahtela N, Paavilainen E, McCormack B, Helminen M, Slater P, Suominen T. Nurses' perceptions of workplace culture in primary health care in Finland. Int Nurs Rev. 2015;62(4):470-8.	Excluded from study	Irrelevant title and abstract
908	Hajek P, Humphrey K, McRobbie H. Using group support to complement a task-based weight management programme in multi-ethnic localities of high deprivation. Patient Educ Couns. 2010;80(1):135-7.	Excluded from study	Irrelevant title and abstract
909	Halcomb E, Ashley C. Australian primary health care nurses most and least satisfying aspects of work. J Clin Nurs. 2017;26(3-4):535-45.	Excluded from study	Irrelevant title and abstract
910	Halcomb E, McInnes S, Williams A, Ashley C, James S, Fernandez R, et al. The Experiences of Primary Healthcare Nurses During the COVID-19 Pandemic in Australia. J Nurs Scholarsh. 2020;52(5):553-63.	Excluded from study	Irrelevant title and abstract
911	Haldane V, Zhang Z, Ma Q, Yin T, Zhang B, Li Y, et al. A qualitative study of perspectives on access to tuberculosis health services in Xigaze, China. Infect Dis Poverty. 2021;10(1):120.	Excluded from study	Irrelevant title and abstract
912	Halim UA, Elbayouk A, Ali AM, Cullen CM, Javed S. The prevalence and impact of gender bias and sexual discrimination in orthopaedics, and mitigating strategies. Bone Joint J. 2020;102-b(11):1446-56.	Excluded from study	Irrelevant title and abstract
913	Hall CL, Sanderson C, Brown BJ, Andrén P, Bennett S, Chamberlain LR, et al. Opportunities and challenges of delivering digital clinical trials: lessons learned from a randomised controlled trial of an online behavioural intervention for children and young people. Trials. 2020;21(1):1011.	Excluded from study	Irrelevant title and abstract
914	Hall JL, Kelly KM, Burmeister LF, Merchant JA. Workforce Characteristics and Attitudes Regarding Participation in Worksite Wellness Programs. Am J Health Promot. 2017;31(5):391-400.	Excluded from study	Irrelevant title and abstract
915	Hall KN, Wakeman MA. Residency-trained emergency physicians: their demographics, practice evolution, and attrition from emergency medicine. J Emerg Med. 1999;17(1):7-15.	Excluded from study	Irrelevant title and abstract
916	Hall KN, Wakeman MA, Levy RC, Khoury J. Factors associated with career longevity in residency-trained emergency physicians. Ann Emerg Med. 1992;21(3):291-7.	Excluded from study	Irrelevant title and abstract
917	Halter M, Boiko O, Pelone F, Beighton C, Harris R, Gale J, et al. The determinants and consequences of adult nursing staff turnover: a systematic review of systematic reviews. BMC Health Serv Res. 2017;17(1):824.	Excluded from study	Irrelevant title and abstract + Systematic Review
918	Hamad H, Angelöw A, Psouni E. Protocol for evaluation of effects of a psychoeducational trauma-informed intervention directed at schools. Eur J Psychotraumatol. 2023;14(2):2263322.	Excluded from study	Irrelevant title and abstract
919	Hamdan M, Abu Hamra A. Workplace violence towards workers in the emergency departments of Palestinian hospitals: a cross-sectional study. Hum Resour Health. 2015;13:28.	Excluded from study	Irrelevant title and abstract
920	Hamid AYS, Permatasari H, Hargiana G, Rahmadiyah DC, Putri AF. Socio-cultural factors influencing Indonesian nurses to stay working in Indonesia: A qualitative study. Int Nurs Rev. 2024;71(1):69-76.	Excluded from study	Irrelevant title and abstract
921	Hamid SA, Azim MR, Rahman MM, Islam MS. Working conditions of the clinical health workforce in the public health facilities in Bangladesh. PLoS One. 2023;18(11):e0294224.	Excluded from study	Irrelevant title and abstract
922	Hamilton D, Sultana M, Ho LL, Arai M, Businge E, Lukwata R, et al. Managing hypertension in a Rohingya refugee camp: a brief report. BMJ Open Qual. 2022;11(4).	Excluded from study	Irrelevant title and abstract
923	Hammarberg K, Collins V, Holden C, Young K, McLachlan R. Men's knowledge, attitudes and behaviours relating to fertility. Hum Reprod Update. 2017;23(4):458-80.	Excluded from study	Irrelevant title and abstract
924	Hammarberg K, Holton S, Michelmore J, Fisher J, Hickey M. Thriving in older age: A national survey of women in Australia. Maturitas. 2019;122:60-5.	Excluded from study	Irrelevant title and abstract
925	Hammer LB, Ernst Kossek E, Bodner T, Crain T. Measurement development and validation of the Family Supportive Supervisor Behavior Short-Form (FSSB-SF). J Occup Health Psychol. 2013;18(3):285-96.	Excluded from study	Irrelevant title and abstract
926	Hammersley ML, Hedges J, Poirier BF, Jamieson LM, Smithers LG. Strategies to Support Sustained Participant Engagement in an Oral Health Promotion Study for Indigenous Children and Their Families in Australia. Int J Environ Res Public Health. 2022;19(13).	Excluded from study	Irrelevant title and abstract
927	Hämmig O. Quitting one's job or leaving one's profession: unexplored consequences of workplace violence and discrimination against health professionals. BMC Health Serv Res. 2023;23(1):1251.	Excluded from study	Irrelevant title and abstract
929	Hamood R, Hamood H, Merhasin I, Keinan-Boker L. Work Transitions in Breast Cancer Survivors and Effects on Quality of Life. J Occup Rehabil. 2019;29(2):336-49.	Excluded from study	Irrelevant title and abstract
930	Hamzah N, Narayanan V, Ramli N, Mustapha NA, Mohammad Tahir NA, Tan LK, et al. Randomised controlled clinical trial of a structured cognitive rehabilitation in patients with attention deficit following mild traumatic brain injury: study protocol. BMJ Open. 2019;9(9):e028711.	Excluded from study	Irrelevant title and abstract
931	Hancock C, Steinbach A, Nesbitt TS, Adler SR, Auerswald CL. Why doctors choose small towns: a developmental model of rural physician recruitment and retention. Soc Sci Med. 2009;69(9):1368-76.	Excluded from study	Irrelevant title and abstract
932	Handforth C, Paggiosi MA, Jacques R, Gossiel F, Eastell R, Walsh JS, et al. The impact of androgen deprivation therapy on bone microarchitecture in men with prostate cancer: A longitudinal observational study (The ANTELOPE Study). J Bone Oncol. 2024;47:100611.	Excluded from study	Irrelevant title and abstract
933	Hanlon P, Nicholl BI, Jani BD, McQueenie R, Lee D, Gallacher KI, et al. Examining patterns of multimorbidity, polypharmacy and risk of adverse drug reactions in chronic obstructive pulmonary disease: a cross-sectional UK Biobank study. BMJ Open. 2018;8(1):e018404.	Excluded from study	Irrelevant title and abstract
934	Hannawi S, Al Salmi I. Time to address gender inequalities against female physicians. Int J Health Plann Manage. 2018;33(2):532-41.	Excluded from study	Irrelevant title and abstract
935	Hansen BB, Kirkeskov L, Christensen R, Begtrup LM, Pedersen EB, Teilya JF, et al. Retention in physically demanding jobs of individuals with low back pain: study protocol for a randomised controlled trial. Trials. 2015;16:166.	Excluded from study	Irrelevant title and abstract
936	Hansen V, Pit SW, Honeyman P, Barclay L. Prolonging a sustainable working life among older rural GPs: solutions from the horse's mouth. Rural Remote Health. 2013;13(2):2369.	Excluded from study	No measure of turnover
937	Hansing LM. "The doctors are our employees now. We make the decisions". Med Econ. 1995;72(9):83-4, 91-2, 5.	Excluded from study	Irrelevant title and abstract
938	Hanson CL, Oliver EJ, Dodd-Reynolds CJ, Pearsons A, Kelly P. A modified Delphi study to gain consensus for a taxonomy to report and classify physical activity referral schemes (PARS). Int J Behav Nutr Phys Act. 2020;17(1):158.	Excluded from study	Irrelevant title and abstract
939	Hanson F, Wilks M. Mobile patients in an inner London practice. Br Med J (Clin Res Ed). 1984;288(6430):1579-82.	Excluded from study	Irrelevant title and abstract
940	Hanson KL. Implementation of management innovation at primary care health centers: qualitative assessments. J Ambul Care Manage. 1995;18(2):33-46.	Excluded from study	Irrelevant title and abstract
941	Happell B, Gough K. Employment through residency programs: a strategy to address the workforce crisis in psychiatric nursing. Arch Psychiatr Nurs. 2007;21(3):126-31.	Excluded from study	Irrelevant title and abstract
942	Harber P, Fedoruk MJ. Work placement and worker fitness. Implications of the Americans with Disabilities Act for pulmonary medicine. Chest. 1994;105(5):1564-71.	Excluded from study	Irrelevant title and abstract
943	Hardenberg M, Speklé EM, Coenen P, Brus IM, Kuijer P. The economic burden of knee and hip osteoarthritis: absenteeism and costs in the Dutch workforce. BMC Musculoskelet Disord. 2022;23(1):364.	Excluded from study	Irrelevant title and abstract
944	Harding ML. Recruitment and retention. Foreign legion. Health Serv J. 2003;113(5875):37-8.	Excluded from study	Irrelevant title and abstract
945	Hargrave AS, Dawson-Rose C, Schillinger D, Ng F, Valdez J, Rodriguez A, et al. In their own words: Perspectives of IPV survivors on obtaining support within the healthcare system. PLoS One. 2024;19(9):e0310043.	Excluded from study	Irrelevant title and abstract
946	Harkins C, Shaw R, Gillies M, Sloan H, Macintyre K, Scoular A, et al. Overcoming barriers to engaging socio-economically disadvantaged populations in CHD primary prevention: a qualitative study. BMC Public Health. 2010;10:391.	Excluded from study	Irrelevant title and abstract
947	Harlos K. Anger-provoking events and intention to turnover in hospital administrators. J Health Organ Manag. 2010;24(1):45-56.	Excluded from study	Irrelevant title and abstract
948	Harmon RG, Turnipseed S, Schlittenhard S, Penman A. Training physician assistants for the Pacific Northwest. The MEDEX Northwest ten-year experience. West J Med. 1983;138(2):280-4.	Excluded from study	Irrelevant title and abstract
949	Harolds JA. Quality and Safety in Healthcare, Part LV: Leadership to Prevent Burnout and Increase Joy. Clin Nucl Med. 2020;45(2):123-4.	Excluded from study	Irrelevant title and abstract
950	Harris A, Hall LM, Price S, Lalonde M, Andrews G, MacDonald-Rencz S. LPN perspectives of factors that affect nurse mobility in Canada. Nurs Leadersh (Tor Ont). 2013;26 Spec No 2013:70-8.	Excluded from study	Irrelevant title and abstract
951	Harris CA, Banerjee T, Cramer M, Manz S, Ward ST, Dimick J, et al. Editorial (Spring) Board? Gender Composition in High-impact General Surgery Journals Over 20 Years. Ann Surg. 2019;269(3):582-8.	Excluded from study	Irrelevant title and abstract
952	Harris JR, Lichiello PA, Hannon PA. Workplace health promotion in Washington State. Prev Chronic Dis. 2009;6(1):A29.	Excluded from study	Irrelevant title and abstract
953	Harris K, Kneale D, Lasserson TJ, McDonald VM, Grigg J, Thomas J. School-based self-management interventions for asthma in children and adolescents: a mixed methods systematic review. Cochrane Database Syst Rev. 2019;1(1):Cd011651.	Excluded from study	Irrelevant title and abstract + Systematic Review
954	Harris KM, Kneale D, Lasserson TJ, McDonald VM, Grigg J, Thomas J. School-based self-management interventions for asthma in children and adolescents: A mixed methods systematic review. Cochrane Database of Systematic Reviews. 2019;2019(1) (no pagination).	Excluded from study	Irrelevant title and abstract
955	Harris LM, Crawford TN, Kerr JC, Thomas TA, Schmidt V. African American Older Adults Living with HIV: Exploring Stress, Stigma, and Engagement in HIV Care. J Health Care Poor Underserved. 2020;31(1):265-86.	Excluded from study	Irrelevant title and abstract
956	Harris R, Covington K, Colford C, Denizard-Thompson N, Contarino M, Evans K, et al. Focusing on Diversity: A Regional Internal Medicine Residency Viewpoint on Underrepresented Minority Support, Retention, and Mentoring. J Grad Med Educ. 2021;13(2):181-8.	Excluded from study	Irrelevant title and abstract
957	Harris R, Lowers V, Best A, Burnside G, Clarkson JE, Hulme C. Behavioural intervention to promote the uptake of planned care in urgent dental care attenders: a feasibility randomised controlled trial. BMC Oral Health. 2024;24(1):195.	Excluded from study	Irrelevant title and abstract
958	Harris VC, Links AR, Kim JM, Tunkel DE, Beach MC, Boss EF. How insurance relates to care pathways for children with sleep-disordered breathing. Otolaryngology - Head and Neck Surgery (United States). 2018;159(1 Supplement 1):P156-P7.	Excluded from study	Irrelevant title and abstract
959	Harrison R, Johnson J, McMullan RD, Pervaz-Iqbal M, Chitkara U, Mears S, et al. Toward Constructive Change After Making a Medical Error: Recovery From Situations of Error Theory as a Psychosocial Model for Clinician Recovery. J Patient Saf. 2022;18(6):587-604.	Excluded from study	Irrelevant title and abstract
960	Harrison S, Petkovic G, Chevassut A, Brook L, Higgins N, Kenworthy Y, et al. Oxfordshire Women and Their Children's Health (OxWATCH): protocol for a prospective cohort feasibility study. BMJ Open. 2015;5(11):e009282.	Excluded from study	Irrelevant title and abstract
961	Harshbarger C, Burrus O, Zulkiewicz BA, Ortiz AM, Galindo CA, Garner BR, et al. Implementing Web-Based Interventions in HIV Primary Care Clinics: Pilot Implementation Evaluation of Positive Health Check. JMIR Form Res. 2019;3(2):e10688.	Excluded from study	Irrelevant title and abstract
964	Hart LG, Robertson DG, Lishner DM, Rosenblatt RA. CEO turnover in rural northwest hospitals. Hosp Health Serv Adm. 1993;38(3):353-74.	Excluded from study	Irrelevant title and abstract
965	Harty JS, Ethier KL. Fatherhood in Foster Care: A Scoping Review Spanning 30 Years of Research on Expectant and Parenting Fathers in State Care. Child Adolesc Social Work J. 2022;39(6):693-710.	Excluded from study	Irrelevant title and abstract
966	Harvey PW, Steele J, Bruggemann JN, Jeffery RW. The development and evaluation of lighten up, an Australian community-based weight management program. Am J Health Promot. 1998;13(1):8-11.	Excluded from study	Irrelevant title and abstract
967	Haskell WL, Berra K, Arias E, Christopherson D, Clark A, George J, et al. Multifactor cardiovascular disease risk reduction in medically underserved, high-risk patients. Am J Cardiol. 2006;98(11):1472-9.	Excluded from study	Irrelevant title and abstract
968	Hassan IF, Gorski V, Sanderson D, Braganza S, Benfield N, Nadas M, et al. Consensus on Social Determinants of Health Knowledge Topics and Behavior Learning Goals Across Primary Care Residencies: Results of a Delphi Study. Acad Med. 2023;98(8):941-8.	Excluded from study	Irrelevant title and abstract
969	Hasson H, Arnetz JE. Nursing staff competence, work strain, stress and satisfaction in elderly care: a comparison of home-based care and nursing homes. J Clin Nurs. 2008;17(4):468-81.	Excluded from study	Irrelevant title and abstract
970	Hatch SG, Lobaina D, Doss BD. Optimizing Coaching During Web-Based Relationship Education for Low-Income Couples: Protocol for Precision Medicine Research. JMIR Res Protoc. 2021;10(11):e33047.	Excluded from study	Irrelevant title and abstract
971	Haukka E, Martimo KP, Kivekäs T, Horppu R, Lallukka T, Solovieva S, et al. Efficacy of temporary work modifications on disability related to musculoskeletal pain or depressive symptoms--study protocol for a controlled trial. BMJ Open. 2015;5(5):e008300.	Excluded from study	Irrelevant title and abstract
972	Hawkins J, Kieffer EC, Sinco B, Spencer M, Anderson M, Rosland AM. Does gender influence participation? Predictors of participation in a community health worker diabetes management intervention with African American and Latino adults. Diabetes Educ. 2013;39(5):647-54.	Excluded from study	Irrelevant title and abstract
973	Hayes C. 'Attorneys of the Poor': the lived experience of general practitioners working in disadvantaged parts of rural Ireland. Rural Remote Health. 2023;23(1):8141.	Excluded from study	Duplicate
974	Hayes C. 'Attorneys of the Poor': the lived experience of general practitioners working in disadvantaged parts of rural Ireland. Rural and remote health. 2023;23(1):8141.	Excluded from study	Irrelevant title and abstract
975	Hayes CB, Patterson J, Castello S, Burke E, O'Connell N, Darker CD, et al. Peer-Delivery of a Gender-Specific Smoking Cessation Intervention for Women Living in Disadvantaged Communities in Ireland We Can Quit2 (WCQ2)-A Pilot Cluster Randomized Controlled Trial. Nicotine Tob Res. 2022;24(4):564-73.	Excluded from study	Irrelevant title and abstract
976	Hayhurst KP, Leitner M, Davies L, Flentje R, Millar T, Jones A, et al. The effectiveness and cost-effectiveness of diversion and aftercare programmes for offenders using class A drugs: a systematic review and economic evaluation. Health Technol Assess. 2015;19(6):1-168, vii-viii.	Excluded from study	Irrelevant title and abstract + Systematic Review
977	He J, Wang W, Ning P, Cheng P, Li J, Zheng M, et al. Assessing the effectiveness of an app-based child unintentional injury prevention intervention for caregivers of rural Chinese preschoolers: protocol for a cluster randomized controlled trial. BMC Public Health. 2021;21(1):2137.	Excluded from study	Irrelevant title and abstract
978	Head B, Middleton A, Zeigler C. Work Satisfaction Among Hospice and Palliative Nurses. J Hosp Palliat Nurs. 2019;21(5):E1-e11.	Excluded from study	Irrelevant title and abstract
979	Heberer J, Hüttl P. [Reasons for resignations of senior consultant surgeons]. Chirurg. 2010;81(8):715-8.	Excluded from study	Irrelevant title and abstract
980	Hegney D, McCarthy A, Rogers-Clark C, Gorman D. Why nurses are resigning from rural and remote Queensland health facilities. Collegian. 2002;9(2):33-9.	Excluded from study	Irrelevant title and abstract
981	Heinrich K, Sanchez K, Hui C, Talabi K, Perry M, Qin H, et al. Impact of an electronic medium delivery of warfarin education in a low income, minority outpatient population: a pilot intervention study. BMC Public Health. 2019;19(1):1050.	Excluded from study	Duplicate
982	Heinrich K, Sanchez K, Hui C, Talabi K, Perry M, Qin H, et al. Impact of an electronic medium delivery of warfarin education in a low income, minority outpatient population: a pilot intervention study. BMC public health. 2019;19(1):1050.	Excluded from study	Irrelevant title and abstract
983	Heinrich KT. Imagine Something Different: How a Group Approach to Scholarly Faculty Development Can Turn Joy-Stealing Competition Into Scholarly Productivity. J Prof Nurs. 2017;33(2):95-101.	Excluded from study	Irrelevant title and abstract
984	Heisler CA, Godecker AL, Verran D, Sinha MS, Byam J, Miller P. Workplace microaggressions: results of a survey of the American College of Surgeons members. Am J Obstet Gynecol. 2024;231(2):265.e1-.e8.	Excluded from study	Irrelevant title and abstract
985	Heistermann P, Günther HJ, Heilmann C, Meyer-Treschan T, Sesselmann S, Schneke A, et al. A cross-sectional survey of German PA employment and workforce entry. Jaapa. 2022;35(12):45-9.	Excluded from study	Irrelevant title and abstract
986	Heleno E, Andias R, Neto M, Silva AG. A Feasibility Study of Pain Neuroscience Education and Exercise for Community-Dwelling Older Adults With Chronic Pain. J Geriatr Phys Ther. 2023;46(1):26-35.	Excluded from study	Irrelevant title and abstract
987	Helitzer D. Commentary: Missing the elephant in my office: recommendations for part-time careers in academic medicine. Acad Med. 2009;84(10):1330-2.	Excluded from study	Irrelevant title and abstract
988	Henderson M, Wittkowski A, McIntosh E, McConnachie A, Buston K, Wilson P, et al. Trial of healthy relationship initiatives for the very early years (THRIVE), evaluating Enhanced Triple P for Baby and Mellow Bumps additional social and care needs during pregnancy and their infants who are at higher risk of maltreatment: study protocol for a randomised controlled trial. Trials. 2019;20(1):499.	Excluded from study	Irrelevant title and abstract
989	Hendricks JM, Cope VC. Generational diversity: what nurse managers need to know. J Adv Nurs. 2013;69(3):717-25.	Excluded from study	Irrelevant title and abstract
990	Hendrickson SG. Reaching an underserved population with a randomly assigned home safety intervention. Inj Prev. 2005;11(5):313-7.	Excluded from study	Irrelevant title and abstract
991	Hendriks GJ, Kampman M, Keijsers GP, Hoogduin CA, Voshaar RC. Cognitive-behavioral therapy for panic disorder with agoraphobia in older people: a comparison with younger patients. Depress Anxiety. 2014;31(8):669-77.	Excluded from study	Irrelevant title and abstract
992	Henley AJ, DiGennaro Reed FD, Reed DD, Kaplan BA. A crowdsourced nickel-and-dime approach to analog OBM research: A behavioral economic framework for understanding workforce attrition. J Exp Anal Behav. 2016;106(2):134-44.	Excluded from study	Irrelevant title and abstract
993	Hennessey KA, Leger TD, Rivera VR, Marcelin A, McNairy ML, Guiteau C, et al. Retention in Care among Patients with Early HIV Disease in Haiti. J Int Assoc Provid AIDS Care. 2017;16(6):523-6.	Excluded from study	Irrelevant title and abstract
994	Henrion R. [Female genital mutilations, forced marriages, and early pregnancies]. Bull Acad Natl Med. 2003;187(6):1051-66.	Excluded from study	Irrelevant title and abstract
995	Henwood T, Tuckett A, Turner C. What makes a healthier nurse, workplace or leisure physical activity? Informed by the Australian and New Zealand e-Cohort Study. J Clin Nurs. 2012;21(11-12):1746-54.	Excluded from study	Irrelevant title and abstract
996	Heo YJ, Cho YS. [Missionary Medicine of Canadian Presbytery and Korean Doctors under Japanese Occupation--focusing Sung-jin and Ham-heung]. Uisahak. 2015;24(3):621-57.	Excluded from study	Irrelevant title and abstract
997	Heponiemi T, Hietapakka L, Kaihlanen A, Aalto AM. The turnover intentions and intentions to leave the country of foreign-born physicians in Finland: a cross-sectional questionnaire study. BMC Health Serv Res. 2019;19(1):624.	Excluded from study	No measure of turnover
998	Heponiemi T, Kouvonen A, Aalto AM, Elovainio M. Psychosocial factors in GP work: the effects of taking a GP position or leaving GP work. Eur J Public Health. 2013;23(3):361-6.	Excluded from study	Irrelevant title and abstract
999	Heponiemi T, Kouvonen A, Vänskä J, Halila H, Sinervo T, Kivimäki M, et al. The association of distress and sleeping problems with physicians' intentions to change profession: the moderating effect of job control. J Occup Health Psychol. 2009;14(4):365-73.	Excluded from study	Irrelevant title and abstract
1000	Herkes J, Ellis LA, Churruca K, Braithwaite J. A cross-sectional study investigating the associations of person-organisation and person-group fit with staff outcomes in mental healthcare. BMJ Open. 2019;9(9):e030669.	Excluded from study	Irrelevant title and abstract
1001	Hermann K, Van Damme W, Pariyo GW, Schouten E, Assefa Y, Cirera A, et al. Community health workers for ART in sub-Saharan Africa: learning from experience--capitalizing on new opportunities. Hum Resour Health. 2009;7:31.	Excluded from study	Irrelevant title and abstract
1002	Hernandez M, Newcomer R. Assisted living and special populations: what do we know about differences in use and potential access barriers? Gerontologist. 2007;47 Spec No 3:110-7.	Excluded from study	Irrelevant title and abstract
1003	Hernández-Arriaza FA, Pérez-Alonso J, Gómez-Galán M, Salata F. The Guatemalan Construction Industry: Approach of Knowledge Regarding Work Risks Prevention. Int J Environ Res Public Health. 2018;15(10).	Excluded from study	Irrelevant title and abstract
1004	Hernar I, Graue M, Richards DA, Strandberg RB, Nilsen RM, Rekdal M, et al. Use of patient-reported outcome measures (PROMs) in clinical diabetes consultations: the DiaPROM randomised controlled pilot trial. BMJ Open. 2021;11(4):e042353.	Excluded from study	Irrelevant title and abstract
1005	Hersh D, Little SL, Gleghorn A. Integrating buprenorphine treatment into a public healthcare system: the San Francisco Department of Public Health's office-based Buprenorphine Pilot Program. J Psychoactive Drugs. 2011;43(2):136-45.	Excluded from study	Duplicate
1006	Hersh D, Little SL, Gleghorn A. Integrating buprenorphine treatment into a public healthcare system: The San Francisco Department of Public Health's office-based buprenorphine pilot program. Journal of Psychoactive Drugs. 2011;43(2):136-45.	Excluded from study	Duplicate
1007	Hersh D, Little SL, Gleghorn A. Integrating buprenorphine treatment into a public healthcare system: the San Francisco Department of Public Health's office-based Buprenorphine Pilot Program. Journal of psychoactive drugs. 2011;43(2):136-45.	Excluded from study	Irrelevant title and abstract
1008	Herz DA, Looman JE, Lewis SK. Informed consent: is it a myth? Neurosurgery. 1992;30(3):453-8.	Excluded from study	Irrelevant title and abstract
1009	Hesbacher PT, Rickels K, Gordon PE, Gray B, Meckelnburg R, Weise CC, et al. Setting, patient, and doctor effects on drug response in neurotic patients. I. Differential attrition, dosage deviation, and side reaction responses to treatment. Psychopharmacologia. 1970;18(2):180-208.	Excluded from study	Irrelevant title and abstract
1010	Hessol NA, Weber KM, Holman S, Robison E, Goparaju L, Alden CB, et al. Retention and attendance of women enrolled in a large prospective study of HIV-1 in the United States. J Womens Health (Larchmt). 2009;18(10):1627-37.	Excluded from study	Irrelevant title and abstract
1011	Hewett MJ, Sandell SD, Anderson J, Niebuhr M. Secondhand smoke in apartment buildings: renter and owner or manager perspectives. Nicotine Tob Res. 2007;9 Suppl 1:S39-47.	Excluded from study	Irrelevant title and abstract
1012	Hewitt A, Larson S. The direct support workforce in community supports to individuals with developmental disabilities: issues, implications, and promising practices. Ment Retard Dev Disabil Res Rev. 2007;13(2):178-87.	Excluded from study	Irrelevant title and abstract
1013	Hiemstra MS, Reichert SM, Mitchell MS. Examining a Remote Group-Based Type 2 Diabetes Self-Management Education Program in the COVID-19 Era Using the ORBIT Model: Small 6-Week Feasibility Study. JMIR Form Res. 2024;8:e46418.	Excluded from study	Irrelevant title and abstract
1014	Higgins BV, Medvedev MM, Spindler H, Ghosh R, Longkumer O, Cohen SR, et al. Cohort study of neonatal resuscitation skill retention in frontline healthcare facilities in Bihar, India, after PRONTO simulation training. BMJ Paediatr Open. 2020;4(1):e000628.	Excluded from study	Irrelevant title and abstract
1015	Hill B, Skouteris H, McCabe M, Milgrom J, Kent B, Herring SJ, et al. A conceptual model of psychosocial risk and protective factors for excessive gestational weight gain. Midwifery. 2013;29(2):110-4.	Excluded from study	Irrelevant title and abstract
1016	Hill E, Gurbutt D, Makuloluwa T, Gordon M, Georgiou R, Roddam H, et al. Collaborative healthcare education programmes for continuing professional education in low and middle-income countries: A Best Evidence Medical Education (BEME) systematic review. BEME Guide No. 65. Med Teach. 2021;43(11):1228-41.	Excluded from study	Irrelevant title and abstract + Systematic Review
1017	Hill Z, Keraga D, Kiflie Alemayehu A, Schellenberg J, Magge H, Estifanos A. 'The objective was about not blaming one another': a qualitative study to explore how collaboration is experienced within quality improvement collaboratives in Ethiopia. Health Res Policy Syst. 2023;21(1):48.	Excluded from study	Irrelevant title and abstract
1018	Hill-White D, Christansen HT. The declining status of school nurses in New York. J Sch Health. 1987;57(4):137-43.	Excluded from study	Irrelevant title and abstract
1019	Hills DJ, Joyce CM, Humphreys JS. A national study of workplace aggression in Australian clinical medical practice. Med J Aust. 2012;197(6):336-40.	Excluded from study	Irrelevant title and abstract
1020	Himida T, Promise U. School-based dental sealant programmes may be effective in caries prevention. Evid Based Dent. 2017;18(1):13-4.	Excluded from study	Irrelevant title and abstract
1021	Himmels JPW, Sterz J, Rüsseler M, Kempf VAJ, Brandt C. [Case-based learning with practical exercises in the course hygiene and microbiology as a model for the implementation of the new medical licensing regulations]. Dtsch Med Wochenschr. 2023;148(5):e21-e8.	Excluded from study	Irrelevant title and abstract
1022	Hinami K, Whelan CT, Wolosin RJ, Miller JA, Wetterneck TB. Worklife and satisfaction of hospitalists: toward flourishing careers. J Gen Intern Med. 2012;27(1):28-36.	Excluded from study	Irrelevant title and abstract
1023	Hind D, Mountain G, Gossage-Worrall R, Walters SJ, Duncan R, Newbould L, et al. Public Health Research. Putting Life in Years (PLINY): a randomised controlled trial and mixed-methods process evaluation of a telephone friendship intervention to improve mental well-being in independently living older people. Southampton (UK): NIHR Journals Library	Excluded from study	Irrelevant title and abstract
Copyright © Queen’s Printer and Controller of HMSO 2014. This work was produced by Hind et al. under the terms of a commissioning contract issued by the Secretary of State for Health. This issue may be freely reproduced for the purposes of private research and study and extracts (or indeed, the full report) may be included in professional journals provided that suitable acknowledgement is made an…		Excluded from study	Irrelevant title and abstract
1024	Hindmarch P, Hawkins A, McColl E, Hayes M, Majsak-Newman G, Ablewhite J, et al. Recruitment and retention strategies and the examination of attrition bias in a randomised controlled trial in children's centres serving families in disadvantaged areas of England. Trials. 2015;16:79.	Excluded from study	Irrelevant title and abstract
1025	Hirani K, Mutch R, Payne D, Cherian S. Complexities of conducting research in adolescent refugees resettling in Australia. J Paediatr Child Health. 2019;55(8):890-4.	Excluded from study	Irrelevant title and abstract
1026	Hitchcock MA, Anderson WA, Stritter FT, Bland CJ. Profiles of family practice faculty development fellowship graduates 1978-1985. Fam Med. 1988;20(1):33-8.	Excluded from study	Irrelevant title and abstract
1027	Hlophe LD, Tamuzi JL, Shumba CS, Nyasulu PS. Barriers and facilitators to anti-retroviral therapy adherence among adolescents aged 10 to 19 years living with HIV in sub-Saharan Africa: A mixed-methods systematic review and meta-analysis. PLoS One. 2023;18(5):e0276411.	Excluded from study	Irrelevant title and abstract + Systematic Review
1028	Ho CP, Zinski A, Fogger SA, Peters JD, Westfall AO, Mugavero MJ, et al. Factors Associated with Missed Psychiatry Visits in an Urban HIV Clinic. AIDS Behav. 2015;19(8):1423-9.	Excluded from study	Irrelevant title and abstract
1029	Ho LH, Chang SC, Kau K, Shiu SY, Huang SS, Wang YJ, et al. The Impact of Organizational Support on Practice Outcomes in Nurse Practitioners in Taiwan. J Nurs Res. 2021;29(3):e148.	Excluded from study	Irrelevant title and abstract
1030	Ho SS, Stenhouse R, Snowden A. 'It was quite a shock': A qualitative study of the impact of organisational and personal factors on newly qualified nurses' experiences. J Clin Nurs. 2021;30(15-16):2373-85.	Excluded from study	Irrelevant title and abstract
1031	Hobson G, Dennis N. "I can't be dealing with this brain fog": A workplace focus group study investigating factors underpinning the menopausal experience for NHS staff. Maturitas. 2024;180:107889.	Excluded from study	Irrelevant title and abstract
1032	Hodes RM, Kloos H. Health and medical care in Ethiopia. N Engl J Med. 1988;319(14):918-24.	Excluded from study	Irrelevant title and abstract
1033	Hodge LM, Turner KM. Sustained Implementation of Evidence-based Programs in Disadvantaged Communities: A Conceptual Framework of Supporting Factors. Am J Community Psychol. 2016;58(1-2):192-210.	Excluded from study	Irrelevant title and abstract
1034	Hodgin RF, Chandra A, Weaver C. Correlates to long-term-care nurse turnover: survey results from the state of West Virginia. Hosp Top. 2010;88(4):91-7.	Excluded from study	Irrelevant title and abstract
1035	Hoff T, Scott S. The gendered realities and talent management imperatives of women physicians. Health Care Manage Rev. 2016;41(3):189-99.	Excluded from study	Irrelevant title and abstract
1036	Hoffman AM, Redding CA, Goldberg D, Añel D, Prochaska JO, Meyer PM, et al. Computer expert systems for African-American smokers in physicians offices: a feasibility study. Prev Med. 2006;43(3):204-11.	Excluded from study	Irrelevant title and abstract
1037	Hoffman J, Frerichs L, Story M, Jones J, Gaskin K, Apple A, et al. An Integrated Clinic-Community Partnership for Child Obesity Treatment: A Randomized Pilot Trial. Pediatrics. 2018;141(1).	Excluded from study	Irrelevant title and abstract
1039	Hofmeister S, Soprych A. Teaching resident physicians to work with the previously incarcerated patient. Int J Psychiatry Med. 2017;52(3):277-85.	Excluded from study	Irrelevant title and abstract
1040	Hofmeister S, Soprych A. Teaching resident physicians the power of implicit bias and how it impacts patient care utilizing patients who have experienced incarceration as a model. Int J Psychiatry Med. 2017;52(4-6):345-54.	Excluded from study	Irrelevant title and abstract
1041	Hofmeyr GJ, Manyame S, Medley N, Williams MJ. Calcium supplementation commencing before or early in pregnancy, for preventing hypertensive disorders of pregnancy. Cochrane Database Syst Rev. 2019;9(9):Cd011192.	Excluded from study	Irrelevant title and abstract
1042	Hojilla JC, Hurley LB, Marcus JL, Silverberg MJ, Skarbinski J, Satre DD, et al. Characterization of HIV Preexposure Prophylaxis Use Behaviors and HIV Incidence Among US Adults in an Integrated Health Care System. JAMA Netw Open. 2021;4(8):e2122692.	Excluded from study	Irrelevant title and abstract
1043	Holliday S, Magin P, Oldmeadow C, Attia J, Dunbabin J, Henry JM, et al. An examination of the influences on New South Wales general practitioners regarding the provision of opioid substitution therapy. Drug Alcohol Rev. 2013;32(5):495-503.	Excluded from study	Irrelevant title and abstract
1044	Holloway JA, Chestnutt IG. It's not just about the money: recruitment and retention of clinical staff in general dental practice - part 2: dental care professionals. Prim Dent J. 2024;13(1):55-63.	Excluded from study	Irrelevant title and abstract
1045	Holloway JA, Chestnutt IG. It's not just about the money: recruitment and retention of clinical staff in general dental practice - part 1: dentists. Prim Dent J. 2024;13(1):38-54.	Excluded from study	Irrelevant title and abstract
1046	Holm K, Jönsson S, Muhonen T. How are witnessed workplace bullying and bystander roles related to perceived care quality, work engagement, and turnover intentions in the healthcare sector? A longitudinal study. Int J Nurs Stud. 2023;138:104429.	Excluded from study	Irrelevant title and abstract
1047	Holmlund L, Guidetti S, Hultling C, Seiger Å, Eriksson G, Asaba E. Evaluating the feasibility of ReWork-SCI: a person-centred intervention for return-to-work after spinal cord injury. BMJ Open. 2020;10(8):e036000.	Excluded from study	Irrelevant title and abstract
1048	Holt E. Czech doctors resign en masse. Lancet. 2011;377(9760):111-2.	Excluded from study	No measure of turnover
1049	Hom PW, Mitchell TR, Lee TW, Griffeth RW. Reviewing employee turnover: focusing on proximal withdrawal states and an expanded criterion. Psychol Bull. 2012;138(5):831-58.	Excluded from study	Irrelevant title and abstract
1050	Honda A, Krucien N, Ryan M, Diouf ISN, Salla M, Nagai M, et al. For more than money: willingness of health professionals to stay in remote Senegal. Hum Resour Health. 2019;17(1):28.	Excluded from study	Irrelevant title and abstract
1051	Hongoro C, McPake B. How to bridge the gap in human resources for health. Lancet. 2004;364(9443):1451-6.	Excluded from study	Irrelevant title and abstract
1052	Hooker RS, Kuilman L, Everett CM. Physician Assistant Job Satisfaction: A Narrative Review of Empirical Research. J Physician Assist Educ. 2015;26(4):176-86.	Excluded from study	Irrelevant title and abstract
1053	Hooker SA, Sherman MD, Lonergan-Cullum M, Sattler A, Liese BS, Justesen K, et al. Mental Health and Psychosocial Needs of Patients Being Treated for Opioid Use Disorder in a Primary Care Residency Clinic. J Prim Care Community Health. 2020;11:2150132720932017.	Excluded from study	Irrelevant title and abstract
1054	Hoover EL. Mentoring women in academic surgery: overcoming institutional barriers to success. J Natl Med Assoc. 2006;98(9):1542-5.	Excluded from study	Irrelevant title and abstract
1055	Hopcraft MS, Milford E, Yapp K, Lim Y, Tan V, Goh L, et al. Factors associated with the recruitment and retention of dentists in the public sector. J Public Health Dent. 2010;70(2):131-9.	Excluded from study	Irrelevant title and abstract
1056	Hopkins LC, Holloman C, Webster A, Labyk AN, Penicka C, May L, et al. Caregiver Nutritional Health Outcomes of the Simple Suppers Study: Results from a 10 Week, Two-Group Quasi-Experimental Family Meals Intervention. Nutrients. 2022;14(2).	Excluded from study	Irrelevant title and abstract
1057	Horner DK. Mentoring: Positively Influencing Job Satisfaction and Retention of New Hire Nurse Practitioners. Plast Surg Nurs. 2017;37(1):7-22.	Excluded from study	Irrelevant title and abstract
1058	Horner DK. Mentoring: Positively Influencing Job Satisfaction and Retention of New Hire Nurse Practitioners. Plast Surg Nurs. 2020;40(3):150-65.	Excluded from study	Irrelevant title and abstract
1059	Hounsossou CH, Queneuille JP, Ibinga E, Preux PM, Dalmay F, Druet-Cabanac M, et al. Knowledge, attitudes, and behavior among key people involved in the employment of people with epilepsy in southern Benin. Epilepsy Behav. 2015;42:153-8.	Excluded from study	Irrelevant title and abstract
1060	House A, Dracup N, Burkinshaw P, Ward V, Bryant LD. Mentoring as an intervention to promote gender equality in academic medicine: a systematic review. BMJ Open. 2021;11(1):e040355.	Excluded from study	Irrelevant title and abstract + Systematic Review
1061	Houston TK, Sadasivam RS, Allison JJ, Ash AS, Ray MN, English TM, et al. Evaluating the QUIT-PRIMO clinical practice ePortal to increase smoker engagement with online cessation interventions: a national hybrid type 2 implementation study. Implement Sci. 2015;10:154.	Excluded from study	Irrelevant title and abstract
1062	Howard K, Rickels K, Mock JE, Lipman RS, Covi L, Baumm NC. Therapeutic style and attrition rate from psychiatric drug treatment. J Nerv Ment Dis. 1970;150(2):102-10.	Excluded from study	Irrelevant title and abstract
1063	Howarth A, Apea V, Michie S, Morris S, Sachikonye M, Mercer C, et al. Health Services and Delivery Research. REACH: a mixed-methods study to investigate the measurement, prediction and improvement of retention and engagement in outpatient HIV care. Southampton (UK): NIHR Journals Library	Excluded from study	Irrelevant title and abstract
Copyright © Queen’s Printer and Controller of HMSO 2017. This work was produced by Howarth et al. under the terms of a commissioning contract issued by the Secretary of State for Health. This issue may be freely reproduced for the purposes of private research and study and extracts (or indeed, the full report) may be included in professional journals provided that suitable acknowledgement is made…		Excluded from study	Irrelevant title and abstract
1064	Howarth E, Bower PJ, Kontopantelis E, Soiland-Reyes C, Meacock R, Whittaker W, et al. 'Going the distance': an independent cohort study of engagement and dropout among the first 100 000 referrals into a large-scale diabetes prevention program. BMJ Open Diabetes Res Care. 2020;8(2).	Excluded from study	Irrelevant title and abstract
1065	Howden-Chapman P, Crane J, Matheson A, Viggers H, Cunningham M, Blakely T, et al. Retrofitting houses with insulation to reduce health inequalities: aims and methods of a clustered, randomised community-based trial. Soc Sci Med. 2005;61(12):2600-10.	Excluded from study	Irrelevant title and abstract
1066	Howland RH, Rush AJ, Wisniewski SR, Trivedi MH, Warden D, Fava M, et al. Concurrent anxiety and substance use disorders among outpatients with major depression: clinical features and effect on treatment outcome. Drug Alcohol Depend. 2009;99(1-3):248-60.	Excluded from study	Irrelevant title and abstract
1067	Hsieh SC, Chiu HC, Hsieh YH, Ho PS, Chen LC, Chang WC. The Perceptions and Expectations Toward the Social Responsibility of Hospitals and Organizational Commitment of Nursing Staff. J Nurs Res. 2016;24(3):249-61.	Excluded from study	Irrelevant title and abstract
1068	Hsu MY. A Quality of Working Life Survey Instrument for Hospital Nurses. J Nurs Res. 2016;24(1):87-99.	Excluded from study	Irrelevant title and abstract
1069	Hu L, Islam N, Trinh-Shevrin C, Wu B, Feldman N, Tamura K, et al. A Social Media-Based Diabetes Intervention for Low-Income Mandarin-Speaking Chinese Immigrants in the United States: Feasibility Study. JMIR Form Res. 2022;6(5):e37737.	Excluded from study	Irrelevant title and abstract
1070	Hu L, Shi Y, Wylie-Rosett J, Sevick MA, Xu X, Lieu R, et al. Feasibility of a family-oriented mHealth intervention for Chinese Americans with type 2 diabetes: A pilot randomized control trial. PLoS One. 2024;19(3):e0299799.	Excluded from study	Irrelevant title and abstract
1071	Huang B, De Vore D, Chirinos C, Wolf J, Low D, Willard-Grace R, et al. Strategies for recruitment and retention of underrepresented populations with chronic obstructive pulmonary disease for a clinical trial. BMC Med Res Methodol. 2019;19(1):39.	Excluded from study	Irrelevant title and abstract
1072	Huang E, Cauley J, Wagner JK. Barred from better medicine? Reexamining regulatory barriers to the inclusion of prisoners in research. J Law Biosci. 2017;4(1):159-74.	Excluded from study	Irrelevant title and abstract
1073	Huang RC, Silva D, Beilin L, Neppe C, Mackie KE, Roffey E, et al. Feasibility of conducting an early pregnancy diet and lifestyle e-health intervention: the Pregnancy Lifestyle Activity Nutrition (PLAN) project. J Dev Orig Health Dis. 2020;11(1):58-70.	Excluded from study	Irrelevant title and abstract
1075	Huang Z, Yap QV, Chan YH, Ho JS, Tan SY, Koh WP, et al. Knowledge of Heart Disease, Preventive Behavior and Source of Information in a Multi-ethnic Asian Population: A Population-Based Survey. J Community Health. 2021;46(1):31-40.	Excluded from study	Irrelevant title and abstract
1076	Hubbard G, Gray NM, Ayansina D, Evans JM, Kyle RG. Case management vocational rehabilitation for women with breast cancer after surgery: a feasibility study incorporating a pilot randomised controlled trial. Trials. 2013;14:175.	Excluded from study	Irrelevant title and abstract
1077	Hulcombe J, Capra S, Whitehouse G. Allied health professionals in Queensland Health returning to work after maternity leave: hours of work and duration of time on part-time hours. Aust Health Rev. 2020;44(1):56-61.	Excluded from study	Irrelevant title and abstract
1078	Hull P, Emerson JS, Quirk ME, Canedo JR, Jones JL, Vylegzhanina V, et al. A Smartphone App for Families With Preschool-Aged Children in a Public Nutrition Program: Prototype Development and Beta-Testing. JMIR Mhealth Uhealth. 2017;5(8):e102.	Excluded from study	Irrelevant title and abstract
1079	Hulsegge G, Otten W, van de Ven HA, Hazelzet AM, Blonk RWB. Employers' attitude, intention, skills and barriers in relation to employment of vulnerable workers. Work. 2022;72(4):1215-26.	Excluded from study	Irrelevant title and abstract
1080	Humphrey N, Hennessey A, Lendrum A, Wigelsworth M, Turner A, Panayiotou M, et al. Public Health Research. The PATHS curriculum for promoting social and emotional well-being among children aged 7–9 years: a cluster RCT. Southampton (UK): NIHR Journals Library	Excluded from study	Irrelevant title and abstract
Copyright © Queen’s Printer and Controller of HMSO 2018. This work was produced by Humphrey et al. under the terms of a commissioning contract issued by the Secretary of State for Health and Social Care. This issue may be freely reproduced for the purposes of private research and study and extracts (or indeed, the full report) may be included in professional journals provided that suitable acknow…		Excluded from study	Irrelevant title and abstract
1081	Humphrey N, Hennessey A, Troncoso P, Panayiotou M, Black L, Petersen K, et al. Public Health Research. The Good Behaviour Game intervention to improve behavioural and other outcomes for children aged 7–8 years: a cluster RCT. Southampton (UK): National Institute for Health and Care Research	Excluded from study	Irrelevant title and abstract
Copyright © 2022 Humphrey et al. This work was produced by Humphrey et al. under the terms of a commissioning contract issued by the Secretary of State for Health and Social Care. This is an Open Access publication distributed under the terms of the Creative Commons Attribution CC BY 4.0 licence, which permits unrestricted use, distribution, reproduction and adaption in any medium and for any pur…		Excluded from study	Irrelevant title and abstract
1082	Humphreys JS, Jones MP, Jones JA, Mara PR. Workforce retention in rural and remote Australia: determining the factors that influence length of practice. Med J Aust. 2002;176(10):472-6.	Excluded from study	Irrelevant title and abstract
1083	Humphreys JS, Rolley F. A modified framework for rural general practice: the importance of recruitment and retention. Soc Sci Med. 1998;46(8):939-45.	Excluded from study	Irrelevant title and abstract
1084	Humphries N, Crowe S, Brugha R. Failing to retain a new generation of doctors: qualitative insights from a high-income country. BMC Health Serv Res. 2018;18(1):144.	Excluded from study	No measure of socioeconomic deprivation
1085	Humphris GM, Dyer TA, Robinson PG. The modified dental anxiety scale: UK general public population norms in 2008 with further psychometrics and effects of age. BMC Oral Health. 2009;9:20.	Excluded from study	Irrelevant title and abstract
1086	Hunter E, Rogathi J, Chigudu S, Jusabani A, Jackson M, Whittaker RG, et al. The epilepsy treatment gap in rural Tanzania: A community-based study in adults. Seizure. 2016;36:49-56.	Excluded from study	Irrelevant title and abstract
1087	Hunter K, Cook C. Indigenous nurses' practice realities of cultural safety and socioethical nursing. Nurs Ethics. 2020;27(6):1472-83.	Excluded from study	Irrelevant title and abstract
1088	Hunter K, Keay L, Clapham K, Lyford M, Brown J, Bilston L, et al. Buckle up safely (shoalhaven): a process and impact evaluation of a pragmatic, multifaceted preschool-based pilot program to increase correct use of age-appropriate child restraints. Traffic Inj Prev. 2014;15(5):483-90.	Excluded from study	Irrelevant title and abstract
1089	Hunter MS, Hardy C, Norton S, Griffiths A. Study protocol of a multicentre randomised controlled trial of self-help cognitive behaviour therapy for working women with menopausal symptoms (MENOS@Work). Maturitas. 2016;92:186-92.	Excluded from study	Irrelevant title and abstract
1090	Hunziker EB. Articular cartilage repair: basic science and clinical progress. A review of the current status and prospects. Osteoarthritis Cartilage. 2002;10(6):432-63.	Excluded from study	Irrelevant title and abstract
1091	Hurst K, Patterson DK. Health and social care workforce planning and development--an overview. Int J Health Care Qual Assur. 2014;27(7):562-72.	Excluded from study	Irrelevant title and abstract
1092	Husain N, Lunat F, Lovell K, Sharma D, Zaidi N, Bokhari A, et al. Exploratory RCT of a group psychological intervention for postnatal depression in British mothers of South Asian origin - ROSHNI-D. Acta Psychol (Amst). 2023;238:103974.	Excluded from study	Irrelevant title and abstract
1093	Hustedde C, Paladine H, Wendling A, Prasad R, Sola O, Bjorkman S, et al. Women in rural family medicine: a qualitative exploration of practice attributes that promote physician satisfaction. Rural Remote Health. 2018;18(2):4355.	Excluded from study	Irrelevant title and abstract
1094	Huynh CD, Gutierrez D, Dakin NM, Valdivia L. Food insecurity and viral suppression in human immunodeficiency virus patients on antiretroviral treatment at an urban primary care practice. Open Forum Infectious Diseases. 2019;6(Supplement 2):S475.	Excluded from study	Irrelevant title and abstract
1095	Hwang JI, Chang H. Work climate perception and turnover intention among Korean hospital staff. Int Nurs Rev. 2009;56(1):73-80.	Excluded from study	No focus on general practitioners
1096	Hwang JI, Park HA. Nurses' perception of ethical climate, medical error experience and intent-to-leave. Nurs Ethics. 2014;21(1):28-42.	Excluded from study	Irrelevant title and abstract
1097	Hyde JC, Fottler MD. Determinants of physician vacancy rates in rural hospitals. J Rural Health. 1994;10(1):38-48.	Excluded from study	Irrelevant title and abstract
1098	Iadarola S, Pellecchia M, Stahmer A, Lee HS, Hauptman L, Hassrick EM, et al. Mind the gap: an intervention to support caregivers with a new autism spectrum disorder diagnosis is feasible and acceptable. Pilot Feasibility Stud. 2020;6:124.	Excluded from study	Duplicate
1099	Iadarola S, Pellecchia M, Stahmer A, Lee HS, Hauptman L, Hassrick EM, et al. Mind the gap: An intervention to support caregivers with a new autism spectrum disorder diagnosis is feasible and acceptable. Pilot and Feasibility Studies. 2020;6(1) (no pagination).	Excluded from study	Irrelevant title and abstract
1100	Ibrahim H, Al Sharif FZ, Satish KP, Hassen L, Nair SC. Should I stay or should I go now? The impact of "pull" factors on physician decisions to remain in a destination country. Int J Health Plann Manage. 2019;34(4):e1909-e20.	Excluded from study	No focus on general practitioners
1101	Ibrahim NA, Mobley MF. Recruitment and retention of blood donors: a strategic linkage approach. Health Care Manage Rev. 1993;18(3):67-73.	Excluded from study	Irrelevant title and abstract
1102	Ikeda S, Ozawa Y, Harada K, Hasegawa K, Shimizu N, Seki T, et al. Importance of doctor-initiated management of the balance between work and treatment for lung cancer patients: Results of a nationwide survey by the Japan Lung Cancer Society. Cancer Med. 2020;9(17):6186-95.	Excluded from study	Irrelevant title and abstract
1103	Imai R, Konishi T, Mibu A, Tanaka K, Nishigami T. Effect of pain neuroscience education and exercise on presenteeism and pain intensity in health care workers: A randomized controlled trial. J Occup Health. 2021;63(1):e12277.	Excluded from study	Irrelevant title and abstract
1104	Imai Y, Endo M, Kuroda K, Tomooka K, Ikemoto Y, Sato S, et al. Risk factors for resignation from work after starting infertility treatment among Japanese women: Japan-Female Employment and Mental health in Assisted reproductive technology (J-FEMA) study. Occup Environ Med. 2020;78(6):426-32.	Excluded from study	Irrelevant title and abstract
1105	Imbert E, Hickey MD, Clemenzi-Allen A, Lynch E, Friend J, Kelley J, et al. Evaluation of the POP-UP programme: a multicomponent model of care for people living with HIV with homelessness or unstable housing. Aids. 2021;35(8):1241-6.	Excluded from study	Irrelevant title and abstract
1106	Ingham G, Fry J, O'Meara P, Tourle V. Why and how do general practitioners teach? An exploration of the motivations and experiences of rural Australian general practitioner supervisors. BMC Med Educ. 2015;15:190.	Excluded from study	Duplicate
1107	Ingham G, Fry J, O'Meara P, Tourle V. Why and how do general practitioners teach? An exploration of the motivations and experiences of rural Australian general practitioner supervisors. BMC medical education. 2015;15:190.	Excluded from study	Irrelevant title and abstract
1108	Ingle L, Martindale R, Salami B, Fakorede FI, Harvey K, Capes S, et al. Health and lifestyle advisors in support of primary care: An evaluation of an innovative pilot service in a region of high health inequality. PLoS One. 2024;19(4):e0298955.	Excluded from study	Duplicate
1109	Ingle L, Martindale R, Salami B, Fakorede FI, Harvey K, Capes S, et al. Health and lifestyle advisors in support of primary care: An evaluation of an innovative pilot service in a region of high health inequality. PLoS ONE. 2024;19(4 April) (no pagination).	Excluded from study	Irrelevant title and abstract
1110	Ingoldsby EM, Baca P, McClatchey MW, Luckey DW, Ramsey MO, Loch JM, et al. Quasi-experimental pilot study of intervention to increase participant retention and completed home visits in the nurse-family partnership. Prev Sci. 2013;14(6):525-34.	Excluded from study	Irrelevant title and abstract
1111	Ingram MV, Amodei N, Perez VV, German V. Factors predicting 12-month retention in care for minority women living with HIV. Ther Adv Infect Dis. 2022;9:20499361221089815.	Excluded from study	Irrelevant title and abstract
1112	Interian A, Lewis-Fernández R, Dixon LB. Improving treatment engagement of underserved U.S. racial-ethnic groups: a review of recent interventions. Psychiatr Serv. 2013;64(3):212-22.	Excluded from study	Duplicate
1113	Interian A, Lewis-Fernandez R, Dixon LB. Improving treatment engagement of underserved U.S. racial-ethnic groups: A review of recent interventions. Psychiatric Services. 2013;64(3):212-22.	Excluded from study	Irrelevant title and abstract
1114	Inwald D, Canter RR, Woolfall K, O'Hara CB, Mouncey PR, Zenasni Z, et al. Restricted fluid bolus versus current practice in children with septic shock: the FiSh feasibility study and pilot RCT. Health Technol Assess. 2018;22(51):1-106.	Excluded from study	Irrelevant title and abstract
1115	Iputo JE. Faculty of health sciences, walter sisulu university: training doctors from and for rural South african communities. MEDICC Rev. 2008;10(4):25-9.	Excluded from study	Irrelevant title and abstract
1116	Iputo JE, Kwizera E. Problem-based learning improves the academic performance of medical students in South Africa. Med Educ. 2005;39(4):388-93.	Excluded from study	Irrelevant title and abstract
1117	Irie WC, Chitneni P, Glynn TR, Allen W, Chai PR, Engelman AN, et al. Pathways and Intersections: Multifaceted Approaches to Engage Individuals From Underrepresented and Marginalized Communities in HIV Research and Career Development. J Acquir Immune Defic Syndr. 2023;94(2s):S116-s21.	Excluded from study	Irrelevant title and abstract
1118	Irvine L, Crombie IK, Cunningham KB, Williams B, Sniehotta FF, Norrie J, et al. Modifying Alcohol Consumption to Reduce Obesity: A Randomized Controlled Feasibility Study of a Complex Community-based Intervention for Men. Alcohol Alcohol. 2017;52(6):677-84.	Excluded from study	Irrelevant title and abstract
1119	Irwin KE, Park ER, Fields LE, Corveleyn AE, Greer JA, Perez GK, et al. Bridge: Person-Centered Collaborative Care for Patients with Serious Mental Illness and Cancer. Oncologist. 2019;24(7):901-10.	Excluded from study	Irrelevant title and abstract
1120	Islam MR, Angell B, Naher N, Islam BZ, Khan MH, McKee M, et al. Who is absent and why? Factors affecting doctor absenteeism in Bangladesh. PLOS Glob Public Health. 2024;4(4):e0003040.	Excluded from study	Irrelevant title and abstract
1121	Islam S, Akther T, Nasif MAO, Sultana S, Munshi SU. Acceptance of a Symptom-Based Approach for COVID-19 rtRT-PCR Testing to Conserve Resources in a Lower Middle-Income Setting. J Prim Care Community Health. 2021;12:2150132720987711.	Excluded from study	Irrelevant title and abstract
1122	Iyer MS, Bradford C, Gottlieb AS, Kling DB, Jr., Jagsi R, Mangurian C, et al. Gender Differences in the Path to Medical School Deanship. JAMA Netw Open. 2024;7(7):e2420570.	Excluded from study	Irrelevant title and abstract
1123	Izumi M, Nomura K, Higaki Y, Akaishi Y, Seki M, Kobayashi S, et al. Gender role stereotype and poor working condition pose obstacles for female doctors to stay in full-time employment: alumnae survey from two private medical schools in Japan. Tohoku J Exp Med. 2013;229(3):233-7.	Excluded from study	Irrelevant title and abstract
1124	Jack H, Canavan M, Ofori-Atta A, Taylor L, Bradley E. Recruitment and retention of mental health workers in Ghana. PLoS One. 2013;8(2):e57940.	Excluded from study	Irrelevant title and abstract
1125	Jackson DJ, Dinh TH, Lombard CJ, Sherman GG, Goga AE. An approach for evaluating early and long term mother-to-child transmission of HIV (MTCT) in low and middle income countries: a South African experience. BMC Infect Dis. 2019;19(Suppl 1):784.	Excluded from study	Irrelevant title and abstract
1126	Jackson J, Berri N, Nham W, Wolters N, Adzemovic T, Tsuchida RE, et al. Key Factors in Designing the Health System-Community Pathways Program for African American/Black Children and Young Adults. Rand Health Q. 2023;10(2):1.	Excluded from study	Irrelevant title and abstract
1128	Jager A, Harris M, Terry R. The challenges faced by early career international medical graduates in general practice and opportunities for supporting them: a rapid review. BJGP Open. 2023;7(3).	Excluded from study	Irrelevant title and abstract
1129	Jahanlu D, Qureshi SA, Hunskaar S. The Hordaland Women's Cohort: a prospective cohort study of incontinence, other urinary tract symptoms and related health issues in middle-aged women. BMC Public Health. 2008;8:296.	Excluded from study	Irrelevant title and abstract
1130	Jaiswal J, Griffin-Tomas M, Singer SN, Lekas HM. Desire for Patient-Centered HIV Care Among Inconsistently Engaged Racial and Ethnic Minority People Living With HIV. J Assoc Nurses AIDS Care. 2018;29(3):426-38.	Excluded from study	Irrelevant title and abstract
1131	Jamieson L, Skilton M, Maple-Brown L, Kapellas K, Askie L, Hughes J, et al. Periodontal disease and chronic kidney disease among Aboriginal adults; an RCT. BMC Nephrol. 2015;16:181.	Excluded from study	Irrelevant title and abstract
1132	Jani IV, Sitoe NE, Alfai ER, Chongo PL, Quevedo JI, Rocha BM, et al. Effect of point-of-care CD4 cell count tests on retention of patients and rates of antiretroviral therapy initiation in primary health clinics: an observational cohort study. Lancet. 2011;378(9802):1572-9.	Excluded from study	Irrelevant title and abstract
1133	Janney CA, Zhang D, Sowers M. Lactation and weight retention. Am J Clin Nutr. 1997;66(5):1116-24.	Excluded from study	Irrelevant title and abstract
1134	Januraga PP, Reekie J, Mulyani T, Lestari BW, Iskandar S, Wisaksana R, et al. The cascade of HIV care among key populations in Indonesia: a prospective cohort study. Lancet HIV. 2018;5(10):e560-e8.	Excluded from study	Irrelevant title and abstract
1135	Jarden RJ, Jarden A, Weiland TJ, Taylor G, Bujalka H, Brockenshire N, et al. New graduate nurse wellbeing, work wellbeing and mental health: A quantitative systematic review. Int J Nurs Stud. 2021;121:103997.	Excluded from study	Irrelevant title and abstract + Systematic Review
1136	Jeffries J, Wearn A, Hassan S, Chew-Graham C, Sowden S. Qualitative Evaluation of a Complex Mental Health Intervention in General Practices Serving Socioeconomically Disadvantaged Communities in Northern England. Journal of Epidemiology and Community Health. 2023;77(Supplement 1):A13.	Excluded from study	Irrelevant title and abstract
1137	Jegede AS, Adejumo P, Ushie BA. Factors influencing motivation and retention of primary healthcare workers in the rural areas of Oyo State, Nigeria. World Health Popul. 2013;14(4):23-36.	Excluded from study	Irrelevant title and abstract
1138	Jehu-Appiah C, Aryeetey G, Agyepong I, Spaan E, Baltussen R. Household perceptions and their implications for enrollment in the National Health Insurance Scheme in Ghana. Health Policy Plan. 2012;27(3):222-33.	Excluded from study	Irrelevant title and abstract
1139	Jelinski MD, Silver TI. The career path choices of veterinary radiologists. Vet Radiol Ultrasound. 2015;56(1):109-13.	Excluded from study	Irrelevant title and abstract
1140	Jella TK, Patel VR, Cwalina TB, Schmidt JE, Lawler EA, Vallier HA. What Factors Are Associated With Early Career Attrition Among Orthopaedic Surgeons in the United States? Clin Orthop Relat Res. 2023;481(10):1895-903.	Excluded from study	Irrelevant title and abstract
1141	Jennings Mayo-Wilson L, Coleman J, Timbo F, Ssewamala FM, Linnemayr S, Yi GT, et al. Microenterprise Intervention to Reduce Sexual Risk Behaviors and Increase Employment and HIV Preventive Practices Among Economically-Vulnerable African-American Young Adults (EMERGE): A Feasibility Randomized Clinical Trial. AIDS Behav. 2020;24(12):3545-61.	Excluded from study	Irrelevant title and abstract
1142	Jeon YH, Simpson JM, Chenoweth L, Cunich M, Kendig H. The effectiveness of an aged care specific leadership and management program on workforce, work environment, and care quality outcomes: design of a cluster randomised controlled trial. Implement Sci. 2013;8:126.	Excluded from study	Irrelevant title and abstract
1143	Jha MK, Grannemann BD, Trombello JM, Clark EW, Eidelman SL, Lawson T, et al. A Structured Approach to Detecting and Treating Depression in Primary Care: VitalSign6 Project. Ann Fam Med. 2019;17(4):326-35.	Excluded from study	Irrelevant title and abstract
1144	Jimenez MM, Bui AL, Mantilla E, Miranda JJ. Human resources for health in Peru: recent trends (2007-2013) in the labour market for physicians, nurses and midwives. Hum Resour Health. 2017;15(1):69.	Excluded from study	Irrelevant title and abstract
1145	Jin R, Chen Y. Job satisfaction of village doctors in a rural-oriented tuition-waived medical education program in China. Front Psychol. 2023;14:1184430.	Excluded from study	Irrelevant title and abstract
1146	Jinah N, Abdullah Sharin I, Bakit P, Adnan IK, Lee KY. Overview of Retention Strategies for Medical Doctors in Low- and Middle-Income Countries and Their Effectiveness: Protocol for a Scoping Review. JMIR Res Protoc. 2024;13:e52938.	Excluded from study	Irrelevant title and abstract
1147	Jinks C, Ong BN, Paton C. Mobile medics? The mobility of doctors in the European Economic Area. Health Policy. 2000;54(1):45-64.	Excluded from study	Irrelevant title and abstract
1148	Joarder T, Rawal LB, Ahmed SM, Uddin A, Evans TG. Retaining Doctors in Rural Bangladesh: A Policy Analysis. Int J Health Policy Manag. 2018;7(9):847-58.	Excluded from study	Irrelevant title and abstract
1150	John M, Williams L, Nolan G, Bonnett M, Castley A, Nolan D. Real-world use of long-acting cabotegravir and rilpivirine: 12-month results of the inJectable Antiretroviral therapy feasiBility Study (JABS). HIV Med. 2024;25(8):935-45.	Excluded from study	Irrelevant title and abstract
1151	Johns GH, Gutmann ME, DeWald JP, Nunn ME. Career retention in the dental hygiene workforce in Texas. J Dent Hyg. 2001;75(2):135-48.	Excluded from study	Irrelevant title and abstract
1152	Johnson DG, Smith VC, Jr., Tarnoff SL. Recruitment and progress of minority medical school entrants 1970-1972. J Med Educ. 1975;50(7):713-55.	Excluded from study	Irrelevant title and abstract
1153	Johnson G, Foster K, Blinkhorn A, Clive Wright FA. Rural clinical school dental graduates views on rural and metropolitan employment. Eur J Dent Educ. 2020;24(4):741-52.	Excluded from study	Irrelevant title and abstract
1154	Johnson G, Foster K, Blinkhorn A, Wright FC. Exploration of the factors that influence new Australian dental graduates to work rurally and their perspectives of rural versus metropolitan employment. Eur J Dent Educ. 2019;23(4):437-47.	Excluded from study	Irrelevant title and abstract
1155	Johnson J, Mesiti A, Brouwer J, Shui AM, Sosa JA, Yeo HL. Surgeon Intersectionality and Academic Promotion and Retention in the US. JAMA Surg. 2024;159(4):383-8.	Excluded from study	Irrelevant title and abstract
1156	Johnson TJ, Basu S, Pisani BA, Avery EF, Mendez JC, Calvin JE, Jr., et al. Depression predicts repeated heart failure hospitalizations. J Card Fail. 2012;18(3):246-52.	Excluded from study	Irrelevant title and abstract
1157	Johnstone PL. Nurse manager turnover in New South Wales during the 1990s. Collegian. 2003;10(1):8-16.	Excluded from study	Irrelevant title and abstract
1158	Johri M, Chandra D, Kone KG, Sylvestre MP, Mathur AK, Harper S, et al. Social and Behavior Change Communication Interventions Delivered Face-to-Face and by a Mobile Phone to Strengthen Vaccination Uptake and Improve Child Health in Rural India: Randomized Pilot Study. JMIR Mhealth Uhealth. 2020;8(9):e20356.	Excluded from study	Irrelevant title and abstract
1159	Jolly K, Griffin T, Sidhu M, Adab P, Burgess A, Collins C, et al. Public Health Research. A weight management programme for fathers of children aged 4–11 years: cultural adaptation and the Healthy Dads, Healthy Kids UK feasibility RCT. Southampton (UK): NIHR Journals Library	Excluded from study	Irrelevant title and abstract
Copyright © Queen’s Printer and Controller of HMSO 2020. This work was produced by Jolly et al. under the terms of a commissioning contract issued by the Secretary of State for Health and Social Care. This issue may be freely reproduced for the purposes of private research and study and extracts (or indeed, the full report) may be included in professional journals provided that suitable acknowled…		Excluded from study	Irrelevant title and abstract
1160	Jones A. Organisational commitment in nurses: is it dependent on age or education? Nurs Manag (Harrow). 2015;21(9):29-36.	Excluded from study	Irrelevant title and abstract
1161	Jones CB. Revisiting nurse turnover costs: adjusting for inflation. J Nurs Adm. 2008;38(1):11-8.	Excluded from study	Irrelevant title and abstract
1162	Jones CH, Hutchings J, Erjaves M, Hughes JC. Parent and group leader reflections on a group-based programme for parents and babies. Community Pract. 2012;85(11):26-9.	Excluded from study	Irrelevant title and abstract
1163	Jones D, Peltzer K, Weiss SM, Sifunda S, Dwane N, Ramlagan S, et al. Implementing comprehensive prevention of mother-to-child transmission and HIV prevention for South African couples: study protocol for a randomized controlled trial. Trials. 2014;15:417.	Excluded from study	Irrelevant title and abstract
1164	Jones JA, Reeve CA. Factors influencing the use of clinical guidelines by general practitioners working in a setting of complex multimorbidity: a case study by interviews. BMC Fam Pract. 2018;19(1):157.	Excluded from study	Irrelevant title and abstract
1165	Jones MC, Wells M, Gao C, Cassidy B, Davie J. Work stress and well-being in oncology settings: a multidisciplinary study of health care professionals. Psychooncology. 2013;22(1):46-53.	Excluded from study	Irrelevant title and abstract
1166	Jones MP, Humphreys JS, Nicholson T. Is personality the missing link in understanding recruitment and retention of rural general practitioners? Aust J Rural Health. 2012;20(2):74-9.	Excluded from study	No measure of socioeconomic deprivation
1167	Jones RD, Griffith KA, Ubel PA, Stewart A, Jagsi R. A Mixed-Methods Investigation of the Motivations, Goals, and Aspirations of Male and Female Academic Medical Faculty. Acad Med. 2016;91(8):1089-97.	Excluded from study	Irrelevant title and abstract
1168	Jönsson S, Stavreski H, Muhonen T. Preceptorship as part of the recruitment and retention strategy for nurses? A qualitative interview study. J Nurs Manag. 2021;29(6):1841-7.	Excluded from study	Irrelevant title and abstract
1169	Jordan CJ, Weiss SRB, Howlett KD, Freund MP. Introduction to the Special Issue on "Informing Longitudinal Studies on the Effects of Maternal Stress and Substance Use on Child Development: Planning for the HEALthy Brain and Child Development (HBCD) Study". Advers Resil Sci. 2020;1(4):217-21.	Excluded from study	Irrelevant title and abstract
1170	Jordans MJD, Luitel NP, Kohrt BA, Rathod SD, Garman EC, De Silva M, et al. Community-, facility-, and individual-level outcomes of a district mental healthcare plan in a low-resource setting in Nepal: A population-based evaluation. PLoS Med. 2019;16(2):e1002748.	Excluded from study	Irrelevant title and abstract
1171	Jøsendal O. [Resign, Mr chairman!]. Tidsskr Nor Laegeforen. 2000;120(23):2820.	Excluded from study	Irrelevant title and abstract
1172	Joseph J, Demke O, Ameyan L, Bitilinyu-Bango J, Bourgoin B, Diop M, et al. Human papillomavirus testing using existing nucleic acid testing platforms to screen women for cervical cancer: implementation studies from five sub-Saharan African countries. BMJ Open. 2023;13(1):e065074.	Excluded from study	Irrelevant title and abstract
1173	Joseph MM, Ahasic AM, Clark J, Templeton K. State of Women in Medicine: History, Challenges, and the Benefits of a Diverse Workforce. Pediatrics. 2021;148(Suppl 2).	Excluded from study	Irrelevant title and abstract
1174	Joshi A, Trout KE, Aguirre T, Wilhelm S. Exploration of factors influencing initiation and continuation of breastfeeding among Hispanic women living in rural settings: a multi-methods study. Rural Remote Health. 2014;14(3):2955.	Excluded from study	Irrelevant title and abstract
1175	Joshi PP, Quintiliani LM, McCarthy AC, Gilmore A, Mahesri M, Sullivan LM, et al. A Randomized Controlled Feasibility Trial in Behavioral Weight Management for Underserved Postpartum African American Women: The RENEW Study. Prev Chronic Dis. 2018;15:E77.	Excluded from study	Irrelevant title and abstract
1177	Joubert E, du Rand A, van Wyk N. Verbal abuse of nurses by physicians in a private sector setting. Curationis. 2005;28(3):39-46.	Excluded from study	Irrelevant title and abstract
1178	Juan Y, Yuanyuan C, Qiuxiang Y, Cong L, Xiaofeng L, Yundong Z, et al. Psychological distress surveillance and related impact analysis of hospital staff during the COVID-19 epidemic in Chongqing, China. Compr Psychiatry. 2020;103:152198.	Excluded from study	Irrelevant title and abstract
1179	Judge AM, Murphy JA, Hidalgo J, Macias-Konstantopoulos W. Engaging Survivors of Human Trafficking: Complex Health Care Needs and Scarce Resources. Ann Intern Med. 2018;168(9):658-63.	Excluded from study	Irrelevant title and abstract
1180	Jungers P, Zingraff J, Albouze G, Chauveau P, Page B, Hannedouche T, et al. Late referral to maintenance dialysis: Detrimental consequences. Nephrology Dialysis Transplantation. 1993;8(10):1089-93.	Excluded from study	Irrelevant title and abstract
1181	Kaasalainen S, Hunter PV, Dal Bello-Haas V, Dolovich L, Froggatt K, Hadjistavropoulos T, et al. Evaluating the feasibility and acceptability of the Namaste Care program in long-term care settings in Canada. Pilot Feasibility Stud. 2020;6:34.	Excluded from study	No focus on general practitioners
1182	Kabir MJ, Heidari A, Etemad K, Gashti AB, Jafari N, Honarvar MR, et al. Job Burnout, Job Satisfaction, and Related Factors among Health Care Workers in Golestan Province, Iran. Electron Physician. 2016;8(9):2924-30.	Excluded from study	Irrelevant title and abstract
1183	Kacmar RM, Davidson BM, Victor M, Bullard K, Melendez J. Using an at-risk salary model to improve throughput in academic medical center operating rooms. J Clin Anesth. 2016;34:416-9.	Excluded from study	Irrelevant title and abstract
1184	Kafulafula UK, Hutchinson MK, Gennaro S, Guttmacher S, Kumitawa A. Exclusive breastfeeding prenatal intentions among HIV-positive mothers in Blantyre, Malawi: a correlation study. BMC Pregnancy Childbirth. 2013;13:203.	Excluded from study	Irrelevant title and abstract
1185	Kahn JA, Degen SJ, Mansour ME, Goodman E, Zeller MH, Laor T, et al. Pediatric faculty members' attitudes about part-time faculty positions and policies to support part-time faculty: a study at one medical center. Acad Med. 2005;80(10):931-9.	Excluded from study	Irrelevant title and abstract
1186	Kaihula WT, Sawe HR, Runyon MS, Murray BL. Assessment of cardiopulmonary resuscitation knowledge and skills among healthcare providers at an urban tertiary referral hospital in Tanzania. BMC Health Serv Res. 2018;18(1):935.	Excluded from study	Irrelevant title and abstract
1187	Kalet A, Libby AM, Jagsi R, Brady K, Chavis-Keeling D, Pillinger MH, et al. Mentoring Underrepresented Minority Physician-Scientists to Success. Acad Med. 2022;97(4):497-502.	Excluded from study	Irrelevant title and abstract
1188	Källander K, Tibenderana JK, Akpogheneta OJ, Strachan DL, Hill Z, ten Asbroek AH, et al. Mobile health (mHealth) approaches and lessons for increased performance and retention of community health workers in low- and middle-income countries: a review. J Med Internet Res. 2013;15(1):e17.	Excluded from study	Irrelevant title and abstract
1189	Kamal K, Keuroghlian AS, Potter J. Promoting Sexual and Gender Minority Health Clinical Skills Training for All Medical Students. Acad Med. 2023;98(9):987-93.	Excluded from study	Irrelevant title and abstract
1190	Kamal M, Bener A. Factors contributing to school failure among school children in very fast developing Arabian Society. Oman Med J. 2009;24(3):212-7.	Excluded from study	Irrelevant title and abstract
1191	Kamimura A, Christensen N, Nourian MM, Myers K, Saunders A, Solis SP, et al. The relationship between diabetes attitudes and treatment among free clinic patients and volunteers. J Community Health. 2014;39(6):1186-92.	Excluded from study	Irrelevant title and abstract
1192	Kanaya AM, Santoyo-Olsson J, Gregorich S, Grossman M, Moore T, Stewart AL. The Live Well, Be Well study: a community-based, translational lifestyle program to lower diabetes risk factors in ethnic minority and lower-socioeconomic status adults. Am J Public Health. 2012;102(8):1551-8.	Excluded from study	Irrelevant title and abstract
1193	Kanchanachitra C, Lindelow M, Johnston T, Hanvoravongchai P, Lorenzo FM, Huong NL, et al. Human resources for health in southeast Asia: shortages, distributional challenges, and international trade in health services. Lancet. 2011;377(9767):769-81.	Excluded from study	Irrelevant title and abstract
1194	Kandula NR, Malli T, Zei CP, Larsen E, Baker DW. Literacy and retention of information after a multimedia diabetes education program and teach-back. J Health Commun. 2011;16 Suppl 3:89-102.	Excluded from study	Irrelevant title and abstract + Systematic Review
1195	Kane L, Leighton C, Limbrick H, Kilinc S, Ling J, Eberhardt J. You clapped, you cheered, but did anybody hear? A mixed-methods systematic review of dementia homecare workers' training and psychosocial needs. Home Health Care Serv Q. 2023;42(4):282-310.	Excluded from study	Irrelevant title and abstract
1196	Kaneri P, Lima do Vale M, Harding S, Molokhia M. A scoping review of the evidence available for the use of salons as health promotion environments, for the prevention and management of non-communicable diseases in women from different ethnic backgrounds. Front Public Health. 2023;11:1161645.	Excluded from study	Irrelevant title and abstract
1197	Kaneri P, Molokhia M, Harding S. The use of hairdressing and beauty salons as health-promotion environments for the prevention and management of non-communicable diseases in ethnically diverse women. The Lancet. 2021;398(Supplement 2):S58.	Excluded from study	Irrelevant title and abstract + Systematic Review
1198	Kanters S, Vitoria M, Doherty M, Socias ME, Ford N, Forrest JI, et al. Comparative efficacy and safety of first-line antiretroviral therapy for the treatment of HIV infection: a systematic review and network meta-analysis. Lancet HIV. 2016;3(11):e510-e20.	Excluded from study	Irrelevant title and abstract
1199	Kao AC, Jager AJ, Koenig BA, Moller AC, Tutty MA, Williams GC, et al. Physician Perception of Pay Fairness and its Association with Work Satisfaction, Intent to Leave Practice, and Personal Health. J Gen Intern Med. 2018;33(6):812-7.	Excluded from study	Irrelevant title and abstract
1200	Kaplan SE, Raj A, Carr PL, Terrin N, Breeze JL, Freund KM. Race/Ethnicity and Success in Academic Medicine: Findings From a Longitudinal Multi-Institutional Study. Acad Med. 2018;93(4):616-22.	Excluded from study	Irrelevant title and abstract
1201	Kapur PA. The impact of new-generation physicians on the function of academic anesthesiology departments. Curr Opin Anaesthesiol. 2007;20(6):564-7.	Excluded from study	Irrelevant title and abstract
1202	Karande S, Kanchan S, Kulkarni M. Clinical and psychoeducational profile of children with borderline intellectual functioning. Indian J Pediatr. 2008;75(8):795-800.	Excluded from study	Irrelevant title and abstract
1203	Kassa MD, Grace JM. Frequency, intensity, time, and type principle of physical activity as a medical disability prevention program in ethiopia: a mixed-method study. Indian J Public Health. 2020;64(2):141-7.	Excluded from study	Irrelevant title and abstract
1204	Kassak KM. The practice of chiropractic in South Dakota: a survey of chiropractors. J Manipulative Physiol Ther. 1994;17(8):523-9.	Excluded from study	Irrelevant title and abstract
1205	Kassam-Adams N, Kenardy JA, Delahanty DL, Marsac ML, Meiser-Stedman R, Nixon RDV, et al. Development of an international data repository and research resource: the Prospective studies of Acute Child Trauma and Recovery (PACT/R) Data Archive. Eur J Psychotraumatol. 2020;11(1):1729025.	Excluded from study	Irrelevant title and abstract
1206	Katz KS, El-Mohandes PA, Johnson DM, Jarrett PM, Rose A, Cober M. Retention of low income mothers in a parenting intervention study. J Community Health. 2001;26(3):203-18.	Excluded from study	Irrelevant title and abstract
1207	Kauffman T, Feigelson H, Okuyama S, Anderson K, Mittendorf K, Muessig K, et al. Successful recruitment of medically underserved populations into genetic studies: lessons learned from the CHARM study. Molecular Genetics and Metabolism. 2021;132(Supplement 1):S334-S5.	Excluded from study	Irrelevant title and abstract
1208	Kaul CM, Moore BE, Kaplan-Lewis E, Casey E, Pitts RA, Pagan Pirallo P, et al. EquiPrEP: An implementation science protocol for promoting equitable access and uptake of long-acting injectable HIV pre-exposure prophylaxis (LAI-PrEP). PLoS One. 2023;18(9):e0291657.	Excluded from study	Irrelevant title and abstract
1209	Kaushik R, McCallin T, Sedillo DJ, Wolfe AD. Outcomes of a Peer Mentoring Circle: An Innovation to Improve Academic Physician Career Advancement in a Community Hospital Setting. Acad Med. 2023;98(2):214-8.	Excluded from study	Irrelevant title and abstract
1210	Kawamoto R, Uemoto A, Ninomiya D, Hasegawa Y, Ohtsuka N, Kusunoki T, et al. Characteristics of Japanese medical students associated with their intention for rural practice. Rural Remote Health. 2015;15(2):3112.	Excluded from study	Irrelevant title and abstract
1211	Kawamura M, Takase N, Sasahara H, Okada M. Teenagers' oral health attitudes and behavior in Japan: comparison by sex and age group. J Oral Sci. 2008;50(2):167-74.	Excluded from study	Duplicate
1212	Kay ES, Lacombe-Duncan A, Pinto RM. Predicting Retention in HIV Primary Care: Is There a Missed Visits Continuum Based on Patient Characteristics? AIDS Behav. 2019;23(9):2542-8.	Excluded from study	Irrelevant title and abstract
1213	Kay ES, Lacombe-Duncan A, Pinto RM. Predicting Retention in HIV Primary Care: Is There a Missed Visits Continuum Based on Patient Characteristics? AIDS and behavior. 2019;23(9):2542-8.	Excluded from study	Irrelevant title and abstract
1214	Kayser MC, von Harder Y, Friemert B, Scherer MA. [On informed patient consent]. Chirurg. 2006;77(2):139-49.	Excluded from study	Irrelevant title and abstract
1215	Kazdin AE, Mazurick JL. Dropping out of child psychotherapy: distinguishing early and late dropouts over the course of treatment. J Consult Clin Psychol. 1994;62(5):1069-74.	Excluded from study	Irrelevant title and abstract
1216	Kazi S, Raza B. Duality of female employment in Pakistan. Pak Dev Rev. 1991;30(4 Pt 2):733-40.	Excluded from study	Irrelevant title and abstract
1217	Keane AM, Larson EL, Santosa KB, Vannucci B, Waljee JF, Tenenbaum MM, et al. Women in Leadership and Their Influence on the Gender Diversity of Academic Plastic Surgery Programs. Plast Reconstr Surg. 2021;147(3):516-26.	Excluded from study	Irrelevant title and abstract
1218	Keane S, Lincoln M, Smith T. Retention of allied health professionals in rural New South Wales: a thematic analysis of focus group discussions. BMC Health Serv Res. 2012;12:175.	Excluded from study	Irrelevant title and abstract
1219	Keating EG, Brauner MK, Galway LA, Mele JD, Burks JJ, Saloner B. The Air Force Medical Corps' status and how its physicians respond to multiyear special pay. Mil Med. 2009;174(11):1155-62.	Excluded from study	Irrelevant title and abstract
1220	Kelleher E, Brugha R. NCHD emigration crisis and the need for consultant-delivered care. Ir Med J. 2013;106(5):133-4.	Excluded from study	Irrelevant title and abstract
1221	Kelly AM, Cronin P, Dunnick NR. Junior faculty satisfaction in a large academic radiology department. Acad Radiol. 2007;14(4):445-54.	Excluded from study	Irrelevant title and abstract
1222	Kelly MS, Cataldi JR, Schlaudecker EP, Shah SS, Vinci RJ, Myers AL. Child Health Needs and the Pediatric Infectious Diseases Workforce: 2020-2040. Pediatrics. 2024;153(Suppl 2).	Excluded from study	Irrelevant title and abstract
1223	Kendall T, Langer A. Critical maternal health knowledge gaps in low- and middle-income countries for the post-2015 era. Reprod Health. 2015;12:55.	Excluded from study	Irrelevant title and abstract
1224	Kendrick D, Mulvaney CA, Ye L, Stevens T, Mytton JA, Stewart-Brown S. Parenting interventions for the prevention of unintentional injuries in childhood. Cochrane Database Syst Rev. 2013;2013(3):Cd006020.	Excluded from study	Irrelevant title and abstract
1225	Kennedy MM. What managers can find out from exit interviews. Physician Exec. 1996;22(10):45-7.	Excluded from study	Irrelevant title and abstract
1226	Kenney EL, Mozaffarian RS, Ji W, Tucker K, Poole MK, DeAngelo J, et al. Moving from Policy to Practice for Early Childhood Obesity Prevention: A Nationwide Evaluation of State Implementation Strategies in Childcare. Int J Environ Res Public Health. 2022;19(16).	Excluded from study	Irrelevant title and abstract
1227	Kepp KP, Aavitsland P, Ballin M, Balloux F, Baral S, Bardosh K, et al. Panel stacking is a threat to consensus statement validity. J Clin Epidemiol. 2024;173:111428.	Excluded from study	Irrelevant title and abstract
1228	Kershenobich D, Torre-Delgadillo A, Aguilar-Valenzuela LM. Heading Toward the Elimination of Hepatitis C Virus. Rev Invest Clin. 2018;70(1):29-31.	Excluded from study	No measure of socioeconomic deprivation
1229	Kerstein J, Pauly MV, Hillman A. Primary care physician turnover in HMOs. Health Serv Res. 1994;29(1):17-37.	Excluded from study	Irrelevant title and abstract
1230	Ketsche PG, Branscomb L. The long-term costs of career interruptions. J Healthc Manag. 2003;48(1):30-44; discussion	Excluded from study	Irrelevant title and abstract
1231	Kevorkian CG, Tuel SM. Faculty departure from academic programs of physical medicine and rehabilitation. Am J Phys Med Rehabil. 1994;73(6):378-86.	Excluded from study	No focus on general practitioners
1232	Keyvani H, Majdzadeh R, Khedmati Morasae E, Doshmangir L. Analysis of Iranian health workforce emigration based on a system dynamics approach: a study protocol. Glob Health Action. 2024;17(1):2370095.	Excluded from study	Irrelevant title and abstract
1233	Kfouri J, Lee PE. Conflict Among Colleagues: Health Care Providers Feel Undertrained and Unprepared to Manage Inevitable Workplace Conflict. J Obstet Gynaecol Can. 2019;41(1):15-20.	Excluded from study	Irrelevant title and abstract
1234	Khalemsky M, Schwartz DG, Herbst R, Jaffe E. Motivation of emergency medical services volunteers: a study of organized Good Samaritans. Isr J Health Policy Res. 2020;9(1):11.	Excluded from study	Irrelevant title and abstract
1235	Khaliq AA, Thompson DM, Walston SL. Perceptions of hospital CEOs about the effects of CEO turnover. Hosp Top. 2006;84(4):21-7.	Excluded from study	Irrelevant title and abstract
1236	Khaltaev NG. Osteoporosis as a growing problem--WHO perspectives. Scand J Rheumatol Suppl. 1996;103:129-33; discussion 34.	Excluded from study	Irrelevant title and abstract
1237	Khan K, Rahman IU, Calixto ES, Ali N, Ijaz F. Ethnoveterinary Therapeutic Practices and Conservation Status of the Medicinal Flora of Chamla Valley, Khyber Pakhtunkhwa, Pakistan. Front Vet Sci. 2019;6:122.	Excluded from study	Irrelevant title and abstract
1239	Khan N, Jackson D, Stayt L, Walthall H. Factors influencing nurses' intentions to leave adult critical care settings. Nurs Crit Care. 2019;24(1):24-32.	Excluded from study	Irrelevant title and abstract
1240	Khan SA, Dawani N, Bilal S. Perceptions and myths regarding oral health care amongst strata of low socio economic community in Karachi, Pakistan. J Pak Med Assoc. 2012;62(11):1198-203.	Excluded from study	Irrelevant title and abstract
1241	Khan Z. The Emerging Challenges and Strengths of the National Health Services: A Physician Perspective. Cureus. 2023;15(5):e38617.	Excluded from study	Irrelevant title and abstract
1242	Khanagar SB, Al-Ehaideb A, Shivanna MM, Ul Haq I, Al Kheraif AA, Naik S, et al. Age-related Oral Changes and Their Impact on Oral Health-related Quality of Life among Frail Elderly Population: A Review. J Contemp Dent Pract. 2020;21(11):1298-303.	Excluded from study	Irrelevant title and abstract
1243	Khatri UG, Love J, Zeidan A, Hsu CH, Mills AM. #Shemergency: Use of a Professional Development Group to Promote Female Resident Recruitment and Retention. Acad Med. 2020;95(2):216-20.	Excluded from study	Irrelevant title and abstract
1244	Khoshnevisasl P, Sadeghzadeh M, Mazloomzadeh S, Hashemi Feshareki R, Ahmadiafshar A. Comparison of Problem-based Learning With Lecture-based Learning. Iran Red Crescent Med J. 2014;16(5):e5186.	Excluded from study	Irrelevant title and abstract
1245	Khullar D, Schpero WL, Casalino LP, Pierre R, Carter S, Civelek Y, et al. Accountable Care Organization Leader Perspectives on the Medicare Shared Savings Program: A Qualitative Study. JAMA Health Forum. 2024;5(3):e240126.	Excluded from study	Irrelevant title and abstract
1247	Kiely B, Connolly D, Clyne B, Boland F, O'Donnell P, Shea EO, et al. Primary care-based link workers providing social prescribing to improve health and social care outcomes for people with multimorbidity in socially deprived areas (the LinkMM trial): Pilot study for a pragmatic randomised controlled trial. J Multimorb Comorb. 2021;11:26335565211017781.	Excluded from study	Irrelevant title and abstract
1249	Kiely B, Hobbins A, Boland F, Clyne B, Galvin E, Byers V, et al. An exploratory randomised trial investigating feasibility, potential impact and cost effectiveness of link workers for people living with multimorbidity attending general practices in deprived urban communities. BMC primary care. 2024;25(1):233.	Excluded from study	Irrelevant title and abstract
1250	Kiernan MD, Repper J, Arthur A. Why do they fail? A qualitative follow up study of 1000 recruits to the British Army Infantry to understand high levels of attrition. Work. 2015;52(4):921-34.	Excluded from study	Irrelevant title and abstract
1251	Kikoyo L, Exavery A, Charles J, Temu A, Barankena A, Ally A, et al. Factors affecting caregivers' participation in support groups for people living with HIV in Tanzania. Front Public Health. 2023;11:1215219.	Excluded from study	Irrelevant title and abstract
1252	Kilbride M, Egleston BL, Chung WK, Olopade O, Maxwell KN, Shah P, et al. Uptake of Genetic Research Results and Patient-Reported Outcomes With Return of Results Incorporating Web-Based Predisclosure Education. J Clin Oncol. 2023;41(31):4905-15.	Excluded from study	Irrelevant title and abstract
1253	Killough C, Ortegon ER, Vasireddy R, Kincaid T, Silverblatt H, Crisanti A, et al. Training Psychiatrists in New Mexico: Reflections from Psychiatry Residents Who Participated in a Rural Track Versus a Traditional Program Alone over the Past Decade. Acad Psychiatry. 2022;46(4):470-4.	Excluded from study	Irrelevant title and abstract
1254	Kim K, Jergel A, Bai S, Bradley K, Karim B, Shah A, et al. Feasibility of recruiting adolescents into a prospective cohort study of the effects of social isolation during COVID-19. Pilot Feasibility Stud. 2023;9(1):191.	Excluded from study	Irrelevant title and abstract
1255	Kim KS, Zhao TT, Shin KS, Park HJ, Cho YJ, Lee KE, et al. Gynostemma pentaphyllum Ethanolic Extract Protects Against Memory Deficits in an MPTP-Lesioned Mouse Model of Parkinson's Disease Treated with L-DOPA. J Med Food. 2017;20(1):11-8.	Excluded from study	Irrelevant title and abstract
1256	Kim LP, Koleilat M, Whaley SE. A Qualitative Study to Examine Perceptions and Barriers to Appropriate Gestational Weight Gain among Participants in the Special Supplemental Nutrition Program for Women Infants and Children Program. J Pregnancy. 2016;2016:4569742.	Excluded from study	Irrelevant title and abstract
1257	Kim S, Halvorsen C, Han SH. Volunteering and Changes in Cardiovascular Biomarkers: Longitudinal Evidence From the Health and Retirement Study. Innov Aging. 2023;7(5):igad048.	Excluded from study	Irrelevant title and abstract
1258	Kim SK, Kornides M, Chittams J, Waas R, Duncan R, Teitelman AM. Pilot Randomized Controlled Trial of an Intervention to Promote HPV Uptake Among Young Women Who Attend Subsidized Clinics. J Obstet Gynecol Neonatal Nurs. 2024.	Excluded from study	Irrelevant title and abstract
1259	King A, Herron S, McKinstry R, Bacak S, Armstrong M, White D, et al. A multidisciplinary health care team's efforts to improve educational attainment in children with sickle-cell anemia and cerebral infarcts. J Sch Health. 2006;76(1):33-7.	Excluded from study	Irrelevant title and abstract
1260	Kinstler DP, Johnson RW, Richter A, Kocher K. Navy Nurse Corps manpower management model. J Health Organ Manag. 2008;22(6):614-26.	Excluded from study	Irrelevant title and abstract
1261	Kironde S, Klaasen S. What motivates lay volunteers in high burden but resource-limited tuberculosis control programmes? Perceptions from the Northern Cape province, South Africa. Int J Tuberc Lung Dis. 2002;6(2):104-10.	Excluded from study	Irrelevant title and abstract
1262	Kisker EE. The effectiveness of family planning clinics in serving adolescents. Fam Plann Perspect. 1984;16(5):212-8.	Excluded from study	Irrelevant title and abstract
1263	Kiwanuka N, Mpendo J, Asiimwe S, Ssempiira J, Nalutaaya A, Nambuusi B, et al. A randomized trial to assess retention rates using mobile phone reminders versus physical contact tracing in a potential HIV vaccine efficacy population of fishing communities around Lake Victoria, Uganda. BMC Infect Dis. 2018;18(1):591.	Excluded from study	Irrelevant title and abstract
1264	Klatt M, Steinberg B, Duchemin AM. Mindfulness in Motion (MIM): An Onsite Mindfulness Based Intervention (MBI) for Chronically High Stress Work Environments to Increase Resiliency and Work Engagement. J Vis Exp. 2015(101):e52359.	Excluded from study	Irrelevant title and abstract
1265	Kleiman AM, Forkin KT, Bechtel AJ, Collins SR, Ma JZ, Nemergut EC, et al. Generative Retrieval Improves Learning and Retention of Cardiac Anatomy Using Transesophageal Echocardiography. Anesth Analg. 2017;124(5):1440-4.	Excluded from study	Irrelevant title and abstract
1266	Klein MB, Young J, Ortiz-Paredes D, Wang S, Walmsley S, Wong A, et al. Virological Outcomes After Switching to Abacavir/Lamivudine/Dolutegravir Combined with Adherence Support in People Living with HIV with Poor Adherence: A Phase IV, Multicentre Randomized Prospective Open Label Study (TriiADD-CTN 286). Patient Prefer Adherence. 2022;16:3267-81.	Excluded from study	Irrelevant title and abstract
1267	Knight ED, Smith JB, Dubowitz H, Litrownik AJ, Kotch JB, English D, et al. Reporting participants in research studies to Child Protective Services: limited risk to attrition. Child Maltreat. 2006;11(3):257-62.	Excluded from study	Irrelevant title and abstract
1268	Knight J, Wachira J, Kafu C, Braitstein P, Wilson IB, Harrison A, et al. The Role of Gender in Patient-Provider Relationships: A Qualitative Analysis of HIV Care Providers in Western Kenya with Implications for Retention in Care. AIDS Behav. 2019;23(2):395-405.	Excluded from study	Irrelevant title and abstract
1269	Knopp MI, Warm EJ, Weber D, Kelleher M, Kinnear B, Schumacher DJ, et al. AI-Enabled Medical Education: Threads of Change, Promising Futures, and Risky Realities Across Four Potential Future Worlds. JMIR Med Educ. 2023;9:e50373.	Excluded from study	Irrelevant title and abstract
1270	Knowles S, Cotterill S, Coupe N, Spence M. Referral of patients to diabetes prevention programmes from community campaigns and general practices: mixed-method evaluation using the RE-AIM framework and Normalisation Process Theory. BMC Health Serv Res. 2019;19(1):321.	Excluded from study	Irrelevant title and abstract
1271	Ko M, Dorri A. Primary Care Clinician and Clinic Director Experiences of Professional Bias, Harassment, and Discrimination in an Underserved Agricultural Region of California. JAMA Netw Open. 2019;2(10):e1913535.	Excluded from study	Irrelevant title and abstract
1273	Kochanowski YJ. Human capital management in government: replacing government retirees. J Health Hum Serv Adm. 2011;34(1):85-108.	Excluded from study	Irrelevant title and abstract
1274	Koenig SP, Riviere C, Leger P, Severe P, Atwood S, Fitzgerald DW, et al. The cost of antiretroviral therapy in Haiti. Cost Eff Resour Alloc. 2008;6:3.	Excluded from study	Irrelevant title and abstract
1275	Koetsawang S, Chiemprasert T, Premyodhin M. Long term effects of oral contraception. Asian J Med. 1972;8:10-6.	Excluded from study	No focus on general practitioners
1276	Koike S, Isse T, Kawaguchi H, Ogawa M. Retention among full-time occupational physicians in Japan. Occup Med (Lond). 2019;69(2):139-42.	Excluded from study	No measure of socioeconomic deprivation
1277	Koike S, Kodama T, Matsumoto S, Ide H, Yasunaga H, Imamura T. Retention rate of physicians in public health administration agencies and their career paths in Japan. BMC Health Serv Res. 2010;10:101.	Excluded from study	Irrelevant title and abstract
1278	Koirala S, Deuba K, Nampaisan O, Marrone G, Ekström AM. Facilitators and barriers for retention in HIV care between testing and treatment in Asia-A study in Bangladesh, Indonesia, Lao, Nepal, Pakistan, Philippines and Vietnam. PLoS One. 2017;12(5):e0176914.	Excluded from study	Irrelevant title and abstract
1279	Kojima K, Lin L, Petley L, Clevenger N, Perdew A, Bodik M, et al. Childhood Listening and Associated Cognitive Difficulties Persist Into Adolescence. Ear Hear. 2024;45(5):1252-63.	Excluded from study	Irrelevant title and abstract
1280	Kolovou V, Moriarty Y, Gilbert S, Quinn-Scoggins H, Townson J, Padgett L, et al. Recruitment and retention of participants from socioeconomically deprived communities: lessons from the Awareness and Beliefs About Cancer (ABACus3) Randomised Controlled Trial. BMC Med Res Methodol. 2020;20(1):272.	Excluded from study	Not translated to English
1281	Kolstrup N, Kristiansen IS. [Turnover of positions as the medically responsible physician in Norwegian municipalities 1988-91]. Tidsskr Nor Laegeforen. 1995;115(21):2671-4.	Excluded from study	Not translated to English
1282	Kolstrup N, Kristiansen IS. [Job satisfaction among physicians employed in public health services]. Tidsskr Nor Laegeforen. 1997;117(24):3481-6.	Excluded from study	Irrelevant title and abstract
1283	Komanchuk J, Letourneau N, Duffett-Leger L, Cameron JL. Recruitment and Retention Strategies for Parents Experiencing Vulnerability: Lessons from an Online Parenting Program. Can J Nurs Res. 2023;55(3):377-87.	Excluded from study	Irrelevant title and abstract
1284	Komene E, Gerrard D, Pene B, Parr J, Aspinall C, Wilson D. A tohu (sign) to open our eyes to the realities of Indigenous Māori registered nurses: A qualitative study. J Adv Nurs. 2023;79(7):2585-96.	Excluded from study	Irrelevant title and abstract
1285	Koppel J, Deline M, Virkstis K. A Two-Pronged Approach to Retaining Millennial Nurses. J Nurs Adm. 2017;47(12):597-8.	Excluded from study	Irrelevant title and abstract
1286	Korona-Bailey J, Janvrin ML, Shaw L, Koehlmoos TP. Assessing mid-career female physician burnout in the military health system: finding joy in practice after the COVID-19 pandemic. BMC Public Health. 2024;24(1):862.	Excluded from study	Irrelevant title and abstract
1287	Kotoh AM, Van der Geest S. Why are the poor less covered in Ghana's national health insurance? A critical analysis of policy and practice. Int J Equity Health. 2016;15:34.	Excluded from study	No focus on general practitioners
1288	Kotzee TJ, Couper ID. What interventions do South African qualified doctors think will retain them in rural hospitals of the Limpopo province of South Africa? Rural Remote Health. 2006;6(3):581.	Excluded from study	Irrelevant title and abstract
1289	Kovacs R, Brown GW, Kadungure A, Kristensen SR, Gwati G, Anselmi L, et al. Who is paid in pay-for-performance? Inequalities in the distribution of financial bonuses amongst health centres in Zimbabwe. Health Policy Plan. 2022;37(4):429-39.	Excluded from study	Irrelevant title and abstract
1290	Kozhimannil KB, Casey MM, Hung P, Han X, Prasad S, Moscovice IS. The Rural Obstetric Workforce in US Hospitals: Challenges and Opportunities. J Rural Health. 2015;31(4):365-72.	Excluded from study	Irrelevant title and abstract
1291	Kramer SE. Hearing impairment, work, and vocational enablement. Int J Audiol. 2008;47 Suppl 2:S124-30.	Excluded from study	Irrelevant title and abstract
1292	Krause JS, Bozard JL. Natural course of life changes after spinal cord injury: a 35-year longitudinal study. Spinal Cord. 2012;50(3):227-31.	Excluded from study	Irrelevant title and abstract
1293	Krawczyk N, Buresh M, Gordon MS, Blue TR, Fingerhood MI, Agus D. Expanding low-threshold buprenorphine to justice-involved individuals through mobile treatment: Addressing a critical care gap. J Subst Abuse Treat. 2019;103:1-8.	Excluded from study	Irrelevant title and abstract
1294	Krebs NM, Allen SI, Veldheer S, Martinez DJ, Horn K, Livelsberger C, et al. Reduced nicotine content cigarettes in smokers of low socioeconomic status: study protocol for a randomized control trial. Trials. 2017;18(1):300.	Excluded from study	Irrelevant title and abstract
1295	Krentz HB, McPhee P, Arbess G, Jackson L, Stewart AM, Bois D, et al. Reporting on patients living with HIV "disengaging from care". Who is actually "lost to follow-up"? AIDS Care. 2021;33(1):114-20.	Excluded from study	Irrelevant title and abstract
1296	Krishnasamy M, Wells M, Wilkie E. Patients and carer experiences of care provision after a diagnosis of lung cancer in Scotland. Support Care Cancer. 2007;15(3):327-32.	Excluded from study	No measure of socioeconomic deprivation
1297	Kristiansen IS, Mooney G. The general practitioner's use of time: is it influenced by the remuneration system? Soc Sci Med. 1993;37(3):393-9.	Excluded from study	Irrelevant title and abstract
1298	Kronfli N, Lacombe-Duncan A, Wang Y, de Pokomandy A, Kaida A, Logie C, et al. Access and engagement in HIV care among a national cohort of women living with HIV in Canada. AIDS Care. 2017;29(10):1235-42.	Excluded from study	No focus on general practitioners
1299	Krotz A, Sosnowsky-Waschek N, Bechtel S, Neumann C, Lohkamp M, Kovacs G, et al. Reducing sick leave, improving work ability, and quality of life in patients with mild to moderate Long COVID through psychosocial, physiotherapeutic, and nutritive supportive digital intervention (MiLoCoDaS): study protocol for a randomized controlled trial. Trials. 2023;24(1):798.	Excluded from study	Irrelevant title and abstract
1300	Kruger E, Tennant M. A baseline study of the demographics of the oral health workforce in rural and remote Western Australia. Aust Dent J. 2004;49(3):136-40.	Excluded from study	Irrelevant title and abstract
1301	Krukowski RA, Ross KM, Western MJ, Cooper R, Busse H, Forbes C, et al. Digital health interventions for all? Examining inclusivity across all stages of the digital health intervention research process. Trials. 2024;25(1):98.	Excluded from study	Irrelevant title and abstract
1302	Kubiak NT, Guidot DM, Trimm RF, Kamen DL, Roman J. Recruitment and retention in academic medicine--what junior faculty and trainees want department chairs to know. Am J Med Sci. 2012;344(1):24-7.	Excluded from study	Irrelevant title and abstract
1303	Kubik MY, Lee J, Fulkerson JA, Gurvich OV, Sirard JR. School-Based Secondary Obesity Prevention for Eight- to Twelve-Year-Olds: Results from the Students, Nurses, and Parents Seeking Healthy Options Together Randomized Trial. Child Obes. 2021;17(3):185-95.	Excluded from study	Irrelevant title and abstract
1304	Kuhn L, Denny L. The time is now to implement HPV testing for primary screening in low resource settings. Prev Med. 2017;98:42-4.	Excluded from study	Irrelevant title and abstract
1305	Kumar A, Kallen DJ, Mathew T. Volunteer faculty: what rewards or incentives do they prefer? Teach Learn Med. 2002;14(2):119-23.	Excluded from study	Irrelevant title and abstract
1306	Kumar S, Clancy B. Retention of physicians and surgeons in rural areas-what works? J Public Health (Oxf). 2021;43(4):e689-e700.	Excluded from study	Irrelevant title and abstract
1307	Kumar S, Robinson E, Lau T. Administrators' perspectives of the challenges in recruiting and retaining psychiatrists for New Zealand: a national study. N Z Med J. 2004;117(1204):U1122.	Excluded from study	Irrelevant title and abstract
1308	Kumwenda B, Cleland J, Prescott G, Walker K, Johnston P. Relationship between sociodemographic factors and specialty destination of UK trainee doctors: a national cohort study. BMJ Open. 2019;9(3):e026961.	Excluded from study	Irrelevant title and abstract
1309	Kunaviktikul W, Turale S, Petrini MA, Tungpunkom P, Avant KC. Experiences from Southeast Asia on nursing education, practice, mobility and influencing policy. Int Nurs Rev. 2019;66(4):474-81.	Excluded from study	Irrelevant title and abstract
1311	Kupfer DJ, Hyman SE, Schatzberg AF, Pincus HA, Reynolds CF, 3rd. Recruiting and retaining future generations of physician scientists in mental health. Arch Gen Psychiatry. 2002;59(7):657-60.	Excluded from study	Irrelevant title and abstract
1312	Kusui Y, Yamazaki T, Yamada T, Hamada M, Ueshima K, Tajima K, et al. Worker resignation due to patient nuisance in hospitals: Determinants and prevention. Arch Environ Occup Health. 2017;72(1):10-9.	Excluded from study	Irrelevant title and abstract
1313	Kwitowski M, Bean MK, Mazzeo SE. An exploration of factors influencing attrition from a pediatric weight management intervention. Obes Res Clin Pract. 2017;11(2):233-40.	Excluded from study	Irrelevant title and abstract
1314	Laari TT, Apiribu F, Amooba PA, Mensah ABB, Gazari T, Kuunibe JK, et al. Exploring the reasons for novice nurse educators' transition from practice to academia in Ghana. PLoS One. 2021;16(10):e0258695.	Excluded from study	Irrelevant title and abstract
1315	Labbe JJ, Tak HJ, Kwon J, Joseph T, Abraham J, Yoon JD. Demographic and Practice Characteristics of Physicians Who Care for Medically Underserved People: A National Survey. South Med J. 2018;111(12):763-6.	Excluded from study	Irrelevant title and abstract
1316	Labonté R, Sanders D, Mathole T, Crush J, Chikanda A, Dambisya Y, et al. Health worker migration from South Africa: causes, consequences and policy responses. Hum Resour Health. 2015;13:92.	Excluded from study	No focus on general practitioners
1317	Lachman R, Noy S. Salaried physicians' intent to retain hospital membership: the effects of position and work attitudes. Hosp Health Serv Adm. 1997;42(4):509-24.	Excluded from study	Irrelevant title and abstract
1318	Ladd HF. Teacher labor markets in developed countries. Future Child. 2007;17(1):201-17.	Excluded from study	Irrelevant title and abstract
1319	Ladner DP, Goldstein AM, Billiar TR, Cameron AM, Carpizo DR, Chu DI, et al. Transforming the Future of Surgeon-Scientists. Ann Surg. 2024;279(2):231-9.	Excluded from study	Irrelevant title and abstract
1320	Ladyman C, Sweeney B, Sharkey K, Bei B, Wright T, Mooney H, et al. A scoping review of non-pharmacological perinatal interventions impacting maternal sleep and maternal mental health. BMC Pregnancy Childbirth. 2022;22(1):659.	Excluded from study	Irrelevant title and abstract
1321	Lai AY, Fleuren BPI, Larkin J, Gruenewald-Schmitz L, Yuan CT. Being "low on the totem pole": What makes work worthwhile for medical assistants in an era of primary care transformation. Health Care Manage Rev. 2022;47(4):340-9.	Excluded from study	Irrelevant title and abstract
1322	Lai PS, Chua SS, Chan SP. Impact of pharmaceutical care on knowledge, quality of life and satisfaction of postmenopausal women with osteoporosis. Int J Clin Pharm. 2013;35(4):629-37.	Excluded from study	Irrelevant title and abstract
1323	Lal A, Tharyan A, Tharyan P. The prevalence, determinants and the role of empathy and religious or spiritual beliefs on job stress, job satisfaction, coping, burnout, and mental health in medical and surgical faculty of a teaching hospital: A cross-sectional survey. Rev Med Interne. 2020;41(4):232-40.	Excluded from study	Irrelevant title and abstract
1324	Lall MD, Jayaprakash N, Carrick A, Chang BP, Himelfarb NT, Thomas Y, et al. Consensus-Driven Recommendations to Support Physician Pregnancy, Adoption, Surrogacy, Parental Leave, and Lactation in Emergency Medicine. Ann Emerg Med. 2024;83(6):585-97.	Excluded from study	Irrelevant title and abstract
1325	Lambert TW, Smith F, Goldacre MJ. Perceived future career prospects in general practice: quantitative results from questionnaire surveys of UK doctors. Br J Gen Pract. 2016;66(652):e848-e57.	Excluded from study	Irrelevant title and abstract
1326	Lamberth BB. Workplace Bullying in Healthcare: Part 3. Radiol Manage. 2015;37(3):18-22; quiz 4-5.	Excluded from study	Irrelevant title and abstract
1327	Lamson AL, Hodgson JL, Pratt KJ, Mendenhall TJ, Wong AG, Sesemann EM, et al. Couple and family interventions for high mortality health conditions: A strategic review (2010-2019). J Marital Fam Ther. 2022;48(1):307-45.	Excluded from study	Irrelevant title and abstract
1328	Lanciano T, Curci A, Matera G, Sartori G. Measuring the flashbulb-like nature of memories for private events: the flashbulb memory checklist. Memory. 2018;26(8):1053-64.	Excluded from study	Irrelevant title and abstract
1329	Langan JC, Tadych RA, Kao CC. Exploring incentives for RNs to return to practice: a partial solution to the nursing shortage. J Prof Nurs. 2007;23(1):13-20.	Excluded from study	Irrelevant title and abstract
1330	Lange JW, Mager D, Greiner PA, Saracino K. The ELDER Project: educational model and three-year outcomes of a community-based geriatric education initiative. Gerontol Geriatr Educ. 2011;32(2):164-81.	Excluded from study	Irrelevant title and abstract
1331	Lange R, Houran J. Perceived importance of employees' traits in the service industry. Psychol Rep. 2009;104(2):567-78.	Excluded from study	Irrelevant title and abstract
1332	Langford R, Bonell CP, Jones HE, Pouliou T, Murphy SM, Waters E, et al. The WHO Health Promoting School framework for improving the health and well-being of students and their academic achievement. Cochrane Database Syst Rev. 2014;2014(4):Cd008958.	Excluded from study	Irrelevant title and abstract
1333	Lansiquot BA, Tullai-McGuinness S, Madigan E. Turnover intention among hospital-based registered nurses in the Eastern Caribbean. J Nurs Scholarsh. 2012;44(2):187-93.	Excluded from study	Irrelevant title and abstract + Systematic Review
1334	LaPlante A, Yen RW, Isaacs T, Crocker J, Demjen Z, Schubbe D, et al. Enrollment, retention, and strategies for including disadvantaged populations in randomized controlled trials: a systematic review protocol. Syst Rev. 2021;10(1):233.	Excluded from study	Irrelevant title and abstract
1335	Lappan SN, Carolan M, Parra-Cardona JR, Weatherspoon L. Promoting Healthy Eating and Regular Physical Activity in Low-Income Families Through Family-Centered Programs: Implications for Practice. J Prim Prev. 2020;41(6):503-28.	Excluded from study	Irrelevant title and abstract
1336	Lara-Cinisomo S, Plott J, Grewen K, Meltzer-Brody S. The Feasibility of Recruiting and Retaining Perinatal Latinas in a Biomedical Study Exploring Neuroendocrine Function and Postpartum Depression. J Immigr Minor Health. 2016;18(5):1115-23.	Excluded from study	Irrelevant title and abstract
1337	Laraia BA, Dodds JM, Benjamin S, Jones SJ, Carbone ET. Can distance education prepare future public health nutritionists? A case study. J Nutr Educ Behav. 2008;40(1):34-8.	Excluded from study	Duplicate
1338	Larkey LK, McClain D, Roe DJ, Hector RD, Lopez AM, Sillanpaa B, et al. Randomized controlled trial of storytelling compared to a personal risk tool intervention on colorectal cancer screening in low-income patients. Am J Health Promot. 2015;30(2):e59-70.	Excluded from study	Irrelevant title and abstract
1339	Larkey LK, McClain D, Roe DJ, Hector RD, Lopez AM, Sillanpaa B, et al. Randomized controlled trial of storytelling compared to a personal risk tool intervention on colorectal cancer screening in low-income patients. American journal of health promotion : AJHP. 2015;30(2):e59-e70.	Excluded from study	Irrelevant title and abstract
1340	Larkins S, Sen Gupta T, Evans R, Murray R, Preston R. Addressing inequities in access to primary health care: lessons for the training of health care professionals from a regional medical school. Aust J Prim Health. 2011;17(4):362-8.	Excluded from study	Irrelevant title and abstract
1341	Laroche HH, Park-Mroch J, O'Shea A, Rice S, Cintron Y, Engebretsen B. Resource mobilization combined with motivational interviewing to promote healthy behaviors and healthy weight in low-income families: An intervention feasibility study. SAGE Open Med. 2022;10:20503121221102706.	Excluded from study	Irrelevant title and abstract
1342	Larson BA, Bii M, Henly-Thomas S, McCoy K, Sawe F, Shaffer D, et al. ART treatment costs and retention in care in Kenya: a cohort study in three rural outpatient clinics. J Int AIDS Soc. 2013;16(1):18026.	Excluded from study	Irrelevant title and abstract
1343	Larson EH, Hart LG, Goodwin MK, Geller J, Andrilla C. Dimensions of retention: a national study of the locational histories of physician assistants. J Rural Health. 1999;15(4):391-402.	Excluded from study	Irrelevant title and abstract
1345	Laschinger HK, Wong C, Regan S, Young-Ritchie C, Bushell P. Workplace incivility and new graduate nurses' mental health: the protective role of resiliency. J Nurs Adm. 2013;43(7-8):415-21.	Excluded from study	Irrelevant title and abstract
1346	Last CG, Thase ME, Hersen M, Bellack AS, Himmelhoch JM. Patterns of attrition for psychosocial and pharmacologic treatments of depression. J Clin Psychiatry. 1985;46(9):361-6.	Excluded from study	Irrelevant title and abstract
1347	Lau LL, Dodd W, Qu HL, Cole DC. Exploring trust in religious leaders and institutions as a mechanism for improving retention in child malnutrition interventions in the Philippines: a retrospective cohort study. BMJ Open. 2020;10(9):e036091.	Excluded from study	Irrelevant title and abstract
1348	Lau T, Kumar S, Robinson E. New Zealand's psychiatrist workforce: profile, recruitment and retention. Aust N Z J Psychiatry. 2004;38(7):547-53.	Excluded from study	Irrelevant title and abstract
1349	Laudicina RJ. Mentoring for retention and advancement in the multigenerational clinical laboratory. Clin Lab Sci. 2001;14(1):48-52.	Excluded from study	Irrelevant title and abstract
1350	Laurence CO, Williamson V, Sumner KE, Fleming J. "Latte rural": the tangible and intangible factors important in the choice of a rural practice by recent GP graduates. Rural Remote Health. 2010;10(2):1316.	Excluded from study	Irrelevant title and abstract
1351	Lavalley J, Kastor S, Tourangeau M, Goodman A, Kerr T. You just have to have other models, our DNA is different: the experiences of indigenous people who use illicit drugs and/or alcohol accessing substance use treatment. Harm Reduct J. 2020;17(1):19.	Excluded from study	Irrelevant title and abstract
1352	Lavarreda SA, Gatchell M, Ponce N, Brown ER, Chia YJ. Switching health insurance and its effects on access to physician services. Med Care. 2008;46(10):1055-63.	Excluded from study	Irrelevant title and abstract
1353	Lavoie-Tremblay M, Paquet M, Marchionni C, Drevniok U. Turnover intention among new nurses: a generational perspective. J Nurses Staff Dev. 2011;27(1):39-45.	Excluded from study	Irrelevant title and abstract
1354	Lawlor ER, Cupples ME, Donnelly M, Tully MA. Promoting physical activity among community groups of older women in socio-economically disadvantaged areas: randomised feasibility study. Trials. 2019;20(1):234.	Excluded from study	Irrelevant title and abstract
1355	Layne DM, Anderson E, Henderson S. Examining the presence and sources of incivility within nursing. J Nurs Manag. 2019;27(7):1505-11.	Excluded from study	Irrelevant title and abstract
1356	Layne DM, Nemeth LS, Mueller M, Schaffner MJ, Stanley KM, Martin MM, et al. Negative behaviours in health care: Prevalence and strategies. J Nurs Manag. 2019;27(1):154-60.	Excluded from study	Irrelevant title and abstract
1357	Le Bourg É. [Factors modulating ageing and longevity: Linear or more complex relationships?]. Presse Med. 2015;44(10):1003-8.	Excluded from study	Irrelevant title and abstract
1358	LeBel J, Nunno MA, Mohr WK, O'Halloran R. Restraint and seclusion use in U.S. school settings: recommendations from allied treatment disciplines. Am J Orthopsychiatry. 2012;82(1):75-86.	Excluded from study	Irrelevant title and abstract
1359	Lebelonyane R, Bachanas P, Block L, Ussery F, Alwano MG, Marukutira T, et al. To achieve 95-95-95 targets we must reach men and youth: High level of knowledge of HIV status, ART coverage, and viral suppression in the Botswana Combination Prevention Project through universal test and treat approach. PLoS One. 2021;16(8):e0255227.	Excluded from study	Irrelevant title and abstract
1360	LeCroy MN, Potter LN, Bandeen-Roche K, Bianco ME, Cappola AR, Carter EB, et al. Barriers to and solutions for representative inclusion across the lifespan and in life course research: The need for structural competency highlighted by the COVID-19 pandemic. J Clin Transl Sci. 2023;7(1):e38.	Excluded from study	Irrelevant title and abstract
1361	Lee C, Waite F, Piernas C, Aveyard P. Development and initial evaluation of a behavioural intervention to support weight management for people with serious mental illness: an uncontrolled feasibility and acceptability study. BMC Psychiatry. 2023;23(1):130.	Excluded from study	Irrelevant title and abstract
1362	Lee EJ, Ditchman N, Thomas J, Tsen J. Microaggressions experienced by people with multiple sclerosis in the workplace: An exploratory study using Sue's taxonomy. Rehabil Psychol. 2019;64(2):179-93.	Excluded from study	Irrelevant title and abstract
1363	Lee EK, Kim JS. Nursing stress factors affecting turnover intention among hospital nurses. Int J Nurs Pract. 2020;26(6):e12819.	Excluded from study	Irrelevant title and abstract
1364	Lee H, Shin JH. An Analysis of the Effects of Psychosocial Work Environment on the Retention Intentions of Primary Care Coordinators Nursing Patients with Chronic Illness. Int J Environ Res Public Health. 2021;18(22).	Excluded from study	Irrelevant title and abstract
1365	Lee J, Walus A, Billing R, Hillier LM. The role of distributed education in recruitment and retention of family physicians. Postgrad Med J. 2016;92(1090):436-40.	Excluded from study	Irrelevant title and abstract
1366	Lee L, Moo E, Angelopoulos T, Dodson S, Yashadhana A. Integrating eye care in low-income and middle-income settings: a scoping review. BMJ Open. 2023;13(5):e068348.	Excluded from study	No focus on general practitioners
1367	Lee RT, Seo B, Hladkyj S, Lovell BL, Schwartzmann L. Correlates of physician burnout across regions and specialties: a meta-analysis. Hum Resour Health. 2013;11:48.	Excluded from study	Irrelevant title and abstract
1368	Lee SE, MacPhee M, Dahinten VS. Factors related to perioperative nurses' job satisfaction and intention to leave. Jpn J Nurs Sci. 2020;17(1):e12263.	Excluded from study	Irrelevant title and abstract
1369	Lee SS, Senft Everson N, Sanderson M, Selove R, Blot WJ, King S, et al. Feasibility of precision smoking treatment in a low-income community setting: results of a pilot randomized controlled trial in The Southern Community Cohort Study. Addict Sci Clin Pract. 2024;19(1):16.	Excluded from study	Irrelevant title and abstract
1370	Lee YK, Lee CC, Chen CC, Wong CH, Su YC. High risk of 'failure' among emergency physicians compared with other specialists: a nationwide cohort study. Emerg Med J. 2013;30(8):620-2.	Excluded from study	Irrelevant title and abstract
1371	Leese B. New opportunities for nurses and other healthcare professionals? A review of the potential impact of the new GMS contract on the primary care workforce. J Health Organ Manag. 2006;20(6):525-36.	Excluded from study	Irrelevant title and abstract
1372	Lefever JEB, Bigelow KM, Carta JJ, Borkowski JG, Grandfield E, McCune L, et al. Long-Term Impact of a Cell Phone-Enhanced Parenting Intervention. Child Maltreat. 2017;22(4):305-14.	Excluded from study	Irrelevant title and abstract
1373	Lefrançois M, Trottier M. Work-family balance in the construction industry: why gender analysis matters to develop sustainable interventions. Ergonomics. 2022;65(11):1525-36.	Excluded from study	Irrelevant title and abstract
1374	Legorreta-Soberanis J, Paredes-Solís S, Morales-Pérez A, Nava-Aguilera E, de Los Santos FRS, Sánchez-Gervacio BM, et al. Coverage and beliefs about temephos application for control of dengue vectors and impact of a community-based prevention intervention: secondary analysis from the Camino Verde trial in Mexico. BMC Public Health. 2017;17(Suppl 1):426.	Excluded from study	Irrelevant title and abstract
1375	Legro NR, Lehman EB, Kjerulff KH. Mode of first delivery and postpartum weight retention at 1 year. Obes Res Clin Pract. 2020;14(3):241-8.	Excluded from study	Irrelevant title and abstract
1376	Lehna C, Coty MB, Fahey E, Williams J, Scrivener D, Wishnia G, et al. Intervention study for changes in home fire safety knowledge in urban older adults. Burns. 2015;41(6):1205-11.	Excluded from study	Irrelevant title and abstract
1377	Lehrer E, Nerlove M. Female labor force behavior and fertility in the United States. Annu Rev Sociol. 1986;12:181-204.	Excluded from study	Irrelevant title and abstract
1378	Leiter MP, Jackson NJ, Shaughnessy K. Contrasting burnout, turnover intention, control, value congruence and knowledge sharing between Baby Boomers and Generation X. J Nurs Manag. 2009;17(1):100-9.	Excluded from study	Irrelevant title and abstract
1379	Lekhal R, Drugli MB, Berg-Nielsen TS, Buøen ES. A Model of Intervention and Implementation of Quality Building and Quality Control in Childcare Centers to Strengthen the Mental Health and Development of 1-3-Year Olds: Protocol for a Randomized Controlled Trial of Thrive by Three. JMIR Res Protoc. 2020;9(10):e17726.	Excluded from study	Irrelevant title and abstract
1380	Lelli VR, Hickman RL, Jr., Savrin CL, Peterson RA. Retail clinics versus traditional primary care: Employee satisfaction guaranteed? J Am Assoc Nurse Pract. 2015;27(9):514-20.	Excluded from study	Irrelevant title and abstract
1381	Leonard BJ, Fulkerson JA, Rose D, Christy A. Pediatric nurse educator shortage: implications for the nursing care of children. J Prof Nurs. 2008;24(3):184-91.	Excluded from study	No focus on general practitioners
1382	Leonardia JA, Prytherch H, Ronquillo K, Nodora RG, Ruppel A. Assessment of factors influencing retention in the Philippine National Rural Physician Deployment Program. BMC Health Serv Res. 2012;12:411.	Excluded from study	Irrelevant title and abstract
1383	Leone C, Bruyneel L, Anderson JE, Murrells T, Dussault G, Henriques de Jesus É, et al. Work environment issues and intention-to-leave in Portuguese nurses: A cross-sectional study. Health Policy. 2015;119(12):1584-92.	Excluded from study	Irrelevant title and abstract
1384	Leong YM, Crossman J. Tough love or bullying? New nurse transitional experiences. J Clin Nurs. 2016;25(9-10):1356-66.	Excluded from study	Irrelevant title and abstract
1385	Leung TI, Wang KH, Lin TL, Gin GT, Pendharkar SS, Chen CA. Women Physicians in Transition Learning to Navigate the Pipeline from Early to Mid-Career: Protocol for a Qualitative Study. JMIR Res Protoc. 2022;11(6):e38126.	Excluded from study	Irrelevant title and abstract
1386	Leung YW, Tamim H, Stewart DE, Arthur HM, Grace SL. The prevalence and correlates of mind-body therapy practices in patients with acute coronary syndrome. Complement Ther Med. 2008;16(5):254-61.	Excluded from study	Irrelevant title and abstract
1387	LeVasseur SA, Wang CY, Mathews B, Boland M. Generational differences in registered nurse turnover. Policy Polit Nurs Pract. 2009;10(3):212-23.	Excluded from study	Irrelevant title and abstract
1388	Levin R, Bhak K, Moy E, Valente E, Griner PF. Organizational, financial, and environmental factors influencing deans' tenure. Acad Med. 1998;73(6):640-4.	Excluded from study	Irrelevant title and abstract
1389	LeVine RA, LeVine SE, Rowe ML, Schnell-Anzola B. Maternal literacy and health behavior: a Nepalese case study. Soc Sci Med. 2004;58(4):863-77.	Excluded from study	Irrelevant title and abstract
1390	Lewis H, Adamson J, Atherton K, Bailey D, Birtwistle J, Bosanquet K, et al. CollAborative care and active surveillance for Screen-Positive EldeRs with subthreshold depression (CASPER): a multicentred randomised controlled trial of clinical effectiveness and cost-effectiveness. Health Technol Assess. 2017;21(8):1-196.	Excluded from study	Irrelevant title and abstract
1391	Li SX, Halabi R, Selvarajan R, Woerner M, Fillipo IG, Banerjee S, et al. Recruitment and Retention in Remote Research: Learnings From a Large, Decentralized Real-world Study. JMIR Form Res. 2022;6(11):e40765.	Excluded from study	Duplicate
1392	Li X, Keown-Stoneman CDG, Borkhoff CM, Wong PD, Arafeh D, Tavares E, et al. Factors associated with research participation in a large primary care practice-based pediatric cohort: Results from the TARGet Kids! longitudinal cohort study. PLoS One. 2023;18(4):e0284192.	Excluded from study	Irrelevant title and abstract
1393	Li X, Keown-Stoneman CDG, Borkhoff CM, Wong PD, Arafeh D, Tavares E, et al. Factors associated with research participation in a large primary care practice-based pediatric cohort: Results from the TARGet Kids! longitudinal cohort study. PLoS ONE. 2023;18(4 April) (no pagination).	Excluded from study	Irrelevant title and abstract
1394	Li Y, Howell JR, Cimiotti JP. Nurse practitioner job preference: A discrete choice experiment. Int J Nurs Stud. 2023;138:104407.	Excluded from study	Irrelevant title and abstract
1395	Li Z, Gephart SM. Prevalence and Characteristics of Hospital Nurse Leaders' Turnover Intention. J Nurs Adm. 2023;53(9):445-52.	Excluded from study	Irrelevant title and abstract
1396	Liao S, Lavender C, Zhai H, Zhou X. Predictors of academic career progression among early career physician-scientists via an intensive research training program abroad: a case study. BMC Med Educ. 2023;23(1):94.	Excluded from study	Irrelevant title and abstract
1397	Liberty KA, Pattemore P, Reid J, Tarren-Sweeney M. Beginning school with asthma independently predicts low achievement in a prospective cohort of children. Chest. 2010;138(6):1349-55.	Excluded from study	Irrelevant title and abstract
1398	Libster MM, Evers L. Restoring Psychiatric Mental Health APRN Roles: A Report of Innovations in Workforce Development Design Supported by Salutogenic Solutions and an Enduring Educational Frame, Part One. Nurs Educ Perspect. 2024;45(5):292-7.	Excluded from study	Irrelevant title and abstract
1399	Liddell C, Rae G. Predicting early grade retention: a longitudinal investigation of primary school progress in a sample of rural South African children. Br J Educ Psychol. 2001;71(Pt 3):413-28.	Excluded from study	Irrelevant title and abstract
1400	Lifson AR, Demissie W, Tadesse A, Ketema K, May R, Yakob B, et al. Barriers to retention in care as perceived by persons living with HIV in rural Ethiopia: focus group results and recommended strategies. J Int Assoc Provid AIDS Care. 2013;12(1):32-8.	Excluded from study	Irrelevant title and abstract
1402	Lim ML, Zammit C, Lewis E, Ee N, Maiden G, Goldwater M, et al. A 10-week intergenerational program bringing together community-living older adults and preschool children (INTERACTION): a pilot feasibility non-randomised clinical trial. Pilot Feasibility Stud. 2024;10(1):37.	Excluded from study	Irrelevant title and abstract
1403	Limb M. GPs will consider "mass resignation" if government ignores crisis. Bmj. 2016;352:i646.	Excluded from study	Irrelevant title and abstract
1404	Lin JH, Hsiao ST. [Workplace Stress Counseling for Nurses: A Community Counseling Model]. Hu Li Za Zhi. 2017;64(2):109-16.	Excluded from study	Irrelevant title and abstract
1405	Lin MP, Lall MD, Samuels-Kalow M, Das D, Linden JA, Perman S, et al. Impact of a Women-focused Professional Organization on Academic Retention and Advancement: Perceptions From a Qualitative Study. Acad Emerg Med. 2019;26(3):303-16.	Excluded from study	Irrelevant title and abstract
1406	Lin V. The Framework Convention on Tobacco Control and health promotion: strengthening the ties. Glob Health Promot. 2010;17(1 Suppl):76-80.	Excluded from study	Irrelevant title and abstract
1407	Linden M, Schippan B, Baumann K, Spielberg R. [Post-traumatic embitterment disorder (PTED). Differentiation of a specific form of adjustment disorders]. Nervenarzt. 2004;75(1):51-7.	Excluded from study	Irrelevant title and abstract
1408	Lindenberg CS, Solorzano RM, Vilaro FM, Westbrook LO. Challenges and strategies for conducting intervention research with culturally diverse populations. J Transcult Nurs. 2001;12(2):132-9.	Excluded from study	Irrelevant title and abstract
1409	Linn MW, Shane R, Webb NL, Pratt TC. Cultural factors and attrition in drug abuse treatment. Int J Addict. 1979;14(2):259-80.	Excluded from study	Irrelevant title and abstract
1410	Linzer M, Poplau S, Grossman E, Varkey A, Yale S, Williams E, et al. A Cluster Randomized Trial of Interventions to Improve Work Conditions and Clinician Burnout in Primary Care: Results from the Healthy Work Place (HWP) Study. J Gen Intern Med. 2015;30(8):1105-11.	Excluded from study	Irrelevant title and abstract
1411	Linzer M, Poplau S, Prasad K, Khullar D, Brown R, Varkey A, et al. Characteristics of Health Care Organizations Associated With Clinician Trust: Results From the Healthy Work Place Study. JAMA Netw Open. 2019;2(6):e196201.	Excluded from study	Irrelevant title and abstract
1412	Lionis CD, Vardavas CI, Symvoulakis EK, Papadakaki MG, Anastasiou FS, Antonopoulou MD, et al. Measuring the burden of herpes zoster and post herpetic neuralgia within primary care in rural Crete, Greece. BMC Fam Pract. 2011;12:136.	Excluded from study	Duplicate
1413	Lipnick M, Mijumbi C, Dubowitz G, Kaggwa S, Goetz L, Mabweijano J, et al. Surgery and anesthesia capacity-building in resource-poor settings: description of an ongoing academic partnership in Uganda. World J Surg. 2013;37(3):488-97.	Excluded from study	Irrelevant title and abstract
1414	Lipnick M, Mijumbi C, Dubowitz G, Kaggwa S, Goetz L, Mabweijano J, et al. Surgery and anesthesia capacity-building in resource-poor settings: description of an ongoing academic partnership in Uganda. World journal of surgery. 2013;37(3):488-97.	Excluded from study	Irrelevant title and abstract
1415	Lippincott MF, Desai A, Zalos G, Carlow A, De Jesus J, Blum A, et al. Predictors of endothelial function in employees with sedentary occupations in a worksite exercise program. Am J Cardiol. 2008;102(7):820-4.	Excluded from study	Irrelevant title and abstract
1416	Lister J. By the London Post. The abortion law reviewed--free contraception--angry angels. N Engl J Med. 1974;291(4):192-4.	Excluded from study	Irrelevant title and abstract
1417	Lister JJ, Brown S, Greenwald MK, Ledgerwood DM. Gender-specific predictors of methadone treatment outcomes among African Americans at an urban clinic. Subst Abus. 2019;40(2):185-93.	Excluded from study	Irrelevant title and abstract
1418	Littlewood E, Ali S, Badenhorst J, Bailey D, Bambra C, Chew-Graham C, et al. Community Pharmacies Mood Intervention Study (CHEMIST): feasibility and external pilot randomised controlled trial protocol. Pilot Feasibility Stud. 2019;5:71.	Excluded from study	Irrelevant title and abstract
1419	Liu AW, Brown Iii W, Madu NE, Maiorano AR, Bigazzi O, Medina E, et al. Patient Engagement With and Perspectives on a Mobile Health Home Spirometry Intervention: Mixed Methods Study. JMIR Mhealth Uhealth. 2024;12:e51236.	Excluded from study	Irrelevant title and abstract
1420	Liu AY, Vittinghoff E, von Felten P, Rivet Amico K, Anderson PL, Lester R, et al. Randomized Controlled Trial of a Mobile Health Intervention to Promote Retention and Adherence to Preexposure Prophylaxis Among Young People at Risk for Human Immunodeficiency Virus: The EPIC Study. Clin Infect Dis. 2019;68(12):2010-7.	Excluded from study	Irrelevant title and abstract
1421	Liu J, Jones C, Wilson K, Durantini MR, Livingood W, Albarracín D. Motivational barriers to retention of at-risk young adults in HIV-prevention interventions: perceived pressure and efficacy. AIDS Care. 2014;26(10):1242-8.	Excluded from study	No focus on general practitioners
1422	Liu J, Zhu B, Wu J, Mao Y. Job satisfaction, work stress, and turnover intentions among rural health workers: a cross-sectional study in 11 western provinces of China. BMC Fam Pract. 2019;20(1):9.	Excluded from study	No focus on general practitioners
1423	Liu JA, Wang Q, Lu ZX. Job satisfaction and its modeling among township health center employees: a quantitative study in poor rural China. BMC Health Serv Res. 2010;10:115.	Excluded from study	Irrelevant title and abstract
1424	Liu W, Fan X, Ji R, Jiang Y. Perceived Community Support, Users' Interactions, and Value Co-Creation in Online Health Community: The Moderating Effect of Social Exclusion. Int J Environ Res Public Health. 2019;17(1).	Excluded from study	Irrelevant title and abstract
1425	Liu YE, While A, Li SJ, Ye WQ. Job satisfaction and work related variables in Chinese cardiac critical care nurses. J Nurs Manag. 2015;23(4):487-97.	Excluded from study	Irrelevant title and abstract
1426	Lloyd J, McHugh C, Minton J, Eke H, Wyatt K. The impact of active stakeholder involvement on recruitment, retention and engagement of schools, children and their families in the cluster randomised controlled trial of the Healthy Lifestyles Programme (HeLP): a school-based intervention to prevent obesity. Trials. 2017;18(1):378.	Excluded from study	Irrelevant title and abstract
1427	Lloyd-Evans B, Bone JK, Pinfold V, Lewis G, Billings J, Frerichs J, et al. The Community Navigator Study: a feasibility randomised controlled trial of an intervention to increase community connections and reduce loneliness for people with complex anxiety or depression. Trials. 2017;18(1):493.	Excluded from study	Irrelevant title and abstract
1428	Lo Sasso AT, Rost K, Beck A. Modeling the impact of enhanced depression treatment on workplace functioning and costs: a cost-benefit approach. Med Care. 2006;44(4):352-8.	Excluded from study	Irrelevant title and abstract
1429	Lochner J, Trowbridge E, Kamnetz S, Pandhi N. Family Physician Clinical Compensation in an Academic Environment: Moving Away From the Relative Value Unit. Fam Med. 2016;48(6):459-66.	Excluded from study	Irrelevant title and abstract
1430	Lock FK, Carrieri D. Factors affecting the UK junior doctor workforce retention crisis: an integrative review. BMJ Open. 2022;12(3):e059397.	Excluded from study	Irrelevant title and abstract
1431	Lodder A, Papadopoulos C, Randhawa G. Stigma of living as an autism carer: a brief psycho-social support intervention (SOLACE). Study protocol for a randomised controlled feasibility study. Pilot Feasibility Stud. 2019;5:34.	Excluded from study	Irrelevant title and abstract
1432	Loeppke R, Hymel PA, Lofland JH, Pizzi LT, Konicki DL, Anstadt GW, et al. Health-related workplace productivity measurement: general and migraine-specific recommendations from the ACOEM Expert Panel. J Occup Environ Med. 2003;45(4):349-59.	Excluded from study	Irrelevant title and abstract
1433	Logan PA, Armstrong S, Avery TJ, Barer D, Barton GR, Darby J, et al. Rehabilitation aimed at improving outdoor mobility for people after stroke: a multicentre randomised controlled study (the Getting out of the House Study). Health Technol Assess. 2014;18(29):vii-viii, 1-113.	Excluded from study	Irrelevant title and abstract
1434	Logie CH, Coelho M, Kohrt B, Tsai AC, Mendenhall E. Context, COVID-19 and comorbidities: exploring emergent directions in syndemics and HIV research. Curr Opin HIV AIDS. 2022;17(2):46-54.	Excluded from study	Irrelevant title and abstract
1435	Loi Franzcp Ph DMSM, Cadwallader CJ, Stretton-Smith PA, Flynn L, Wand AP, Bryant C, et al. A mixed methods evaluation of the music and psychology and social connections (MAPS) pilot - A dyadic intervention for couples affected by young-onset dementia. Dementia (London). 2024:14713012241263151.	Excluded from study	Irrelevant title and abstract
1436	London L, Kalula S, Xaba B. A survey of trainee specialists experiences at the University of Cape Town (UCT): impacts of race and gender. BMC Med Educ. 2009;9:26.	Excluded from study	Irrelevant title and abstract
1437	Long DA, Reed RW, Duncan I. Outcomes Across the Value Chain for a Comprehensive Employee Health and Wellness Intervention: A Cohort Study by Degrees of Health Engagement. J Occup Environ Med. 2016;58(7):696-706.	Excluded from study	Irrelevant title and abstract + Systematic Review
1438	Long MH, Bogossian FE, Johnston V. The prevalence of work-related neck, shoulder, and upper back musculoskeletal disorders among midwives, nurses, and physicians: a systematic review. Workplace Health Saf. 2013;61(5):223-9; quiz 30.	Excluded from study	Irrelevant title and abstract
1439	López-Olmedo N, Hernández-Cordero S, Neufeld LM, García-Guerra A, Mejía-Rodríguez F, Méndez Gómez-Humarán I. The Associations of Maternal Weight Change with Breastfeeding, Diet and Physical Activity During the Postpartum Period. Matern Child Health J. 2016;20(2):270-80.	Excluded from study	Irrelevant title and abstract
1440	Lorenz LM, Overgaard HJ, Massue DJ, Mageni ZD, Bradley J, Moore JD, et al. Investigating mosquito net durability for malaria control in Tanzania - attrition, bioefficacy, chemistry, degradation and insecticide resistance (ABCDR): study protocol. BMC Public Health. 2014;14:1266.	Excluded from study	No focus on general practitioners
1441	Lorenzo T, van Pletzen E, Booyens M. Determining the competences of community based workers for disability-inclusive development in rural areas of South Africa, Botswana and Malawi. Rural Remote Health. 2015;15(2):2919.	Excluded from study	Irrelevant title and abstract
1442	Lorot-Marchand A, Guerreschi P, Pellerin P, Martinot V, Gbaguidi CC, Neiva C, et al. Frequency and socio-psychological impact of taunting in school-age patients with cleft lip-palate surgical repair. Int J Pediatr Otorhinolaryngol. 2015;79(7):1041-8.	Excluded from study	Irrelevant title and abstract
1443	Lou MF. [Safe Working Environments: The Foundation of Patient Safety]. Hu Li Za Zhi. 2022;69(5):4-6.	Excluded from study	Irrelevant title and abstract
1444	Louis WR, Lalonde RN, Esses VM. Bias against foreign-born or foreign-trained doctors: experimental evidence. Med Educ. 2010;44(12):1241-7.	Excluded from study	No focus on general practitioners
1445	Lovell SA, Egan R, Robertson L, Hicks K. Health promotion funding, workforce recruitment and turnover in New Zealand. J Prim Health Care. 2015;7(2):153-7.	Excluded from study	Irrelevant title and abstract
1446	Lowenstein M, Popova E, Jalloh A, Mazzella S, Botcheos D, Bertocchi J, et al. The Mobile Overdose Response Program: A mobile, low-threshold opioid use disorder treatment model in Philadelphia. J Subst Use Addict Treat. 2024;164:209429.	Excluded from study	Duplicate
1447	Lowrie R, Stock K, Lucey S, Knapp M, Williamson A, Montgomery M, et al. Pharmacist led homeless outreach engagement and non-medical independent prescribing (Rx) (PHOENIx) intervention for people experiencing homelessness: a non- randomised feasibility study. Int J Equity Health. 2021;20(1):19.	Excluded from study	Irrelevant title and abstract
1448	Lowrie R, Stock K, Lucey S, Knapp M, Williamson A, Montgomery M, et al. Pharmacist led homeless outreach engagement and non-medical independent prescribing (Rx) (PHOENIx) intervention for people experiencing homelessness: a non- randomised feasibility study. International Journal for Equity in Health. 2021;20(1) (no pagination).	Excluded from study	Irrelevant title and abstract
1449	Lowthian JA, Lennox A, Curtis A, Dale J, Browning C, Smit V, et al. HOspitals and patients WoRking in Unity (HOW R U?): protocol for a prospective feasibility study of telephone peer support to improve older patients' quality of life after emergency department discharge. BMJ Open. 2016;6(12):e013179.	Excluded from study	Irrelevant title and abstract
1450	Lowthian JA, Lennox A, Curtis A, Wilson G, Rosewarne C, Smit V, et al. HOspitals and patients WoRking in Unity (HOW R U?): telephone peer support to improve older patients' quality of life after emergency department discharge in Melbourne, Australia-a multicentre prospective feasibility study. BMJ Open. 2018;8(6):e020321.	Excluded from study	Irrelevant title and abstract
1451	Loy JH, Merry SN, Hetrick SE, Stasiak K. Atypical antipsychotics for disruptive behaviour disorders in children and youths. Cochrane Database Syst Rev. 2017;8(8):Cd008559.	Excluded from study	Irrelevant title and abstract
1452	Loyd LA, Stamler LL, Culross B. Early career nurses and moral distress: An integrative review. Nurse Educ Pract. 2023;73:103844.	Excluded from study	Irrelevant title and abstract
1453	Lu DW, Shin J, Wan C, Rea TD, Crowe RP, Meischke HW, et al. Burnout and Workplace Incivility Among Emergency Medical Services Practitioners: A Preliminary Report. Prehosp Emerg Care. 2023;27(4):413-7.	Excluded from study	Irrelevant title and abstract
1454	Luboga S, Hagopian A, Ndiku J, Bancroft E, McQuide P. Satisfaction, motivation, and intent to stay among Ugandan physicians: a survey from 18 national hospitals. Int J Health Plann Manage. 2011;26(1):2-17.	Excluded from study	Irrelevant title and abstract
1455	Luciani EW. Common contractual concerns for the oral and maxillofacial surgeon. Oral Maxillofac Surg Clin North Am. 2008;20(1):37-46.	Excluded from study	No measure of socioeconomic deprivation
1456	Ludtke RL, Geller JM, Hart JP. Rural physicians' market share retention. J Hosp Mark. 1990;4(2):105-17.	Excluded from study	Irrelevant title and abstract
1457	Lundberg T, Melander S. Key Push and Pull Factors Affecting Return to Work Identified by Patients With Long-Term Pain and General Practitioners in Sweden. Qual Health Res. 2019;29(11):1581-94.	Excluded from study	Irrelevant title and abstract
1458	Lundh Hagelin C, Seiger A, Fürst CJ. Quality of life in terminal care--with special reference to age, gender and marital status. Support Care Cancer. 2006;14(4):320-8.	Excluded from study	Irrelevant title and abstract + Systematic Review
1459	Luo TC, Aguilera A, Lyles CR, Figueroa CA. Promoting Physical Activity Through Conversational Agents: Mixed Methods Systematic Review. J Med Internet Res. 2021;23(9):e25486.	Excluded from study	Irrelevant title and abstract
1460	Luz PM, Spaeth H, Scott JA, Grinsztejn B, Veloso VG, Freedberg KA, et al. Variability in life expectancy among people with HIV in Brazil by gender and sexual orientation. Braz J Infect Dis. 2024;28(1):103722.	Excluded from study	Irrelevant title and abstract
1461	Lwembe S, Green SA, Chigwende J, Ojwang T, Dennis R. Co-production as an approach to developing stakeholder partnerships to reduce mental health inequalities: an evaluation of a pilot service. Prim Health Care Res Dev. 2017;18(1):14-23.	Excluded from study	Irrelevant title and abstract
1462	Lwin PM, Rattanapan C, Laosee O. Nurses' intention to remain employed in hospitals: Understanding the shortage in the context of Myanmar. Int J Nurs Pract. 2017;23(4).	Excluded from study	Irrelevant title and abstract
1463	Ly BA, Bourgeault IL, Labonté R, Niang MN. Physicians' perceptions on the impact of telemedicine on recruitment and retention in underserved areas: a descriptive study in Senegal. Hum Resour Health. 2017;15(1):67.	Excluded from study	Irrelevant title and abstract
1464	Ly BA, Labonté R, Bourgeault IL, Niang MN. The individual and contextual determinants of the use of telemedicine: A descriptive study of the perceptions of Senegal's physicians and telemedicine projects managers. PLoS One. 2017;12(7):e0181070.	Excluded from study	Irrelevant title and abstract
1465	Lynch BA, Gentile N, Maxson J, Quigg S, Swenson L, Kaufman T. Elementary School-Based Obesity Intervention Using an Educational Curriculum. J Prim Care Community Health. 2016;7(4):265-71.	Excluded from study	Irrelevant title and abstract
1467	Ma J, Berra K, Haskell WL, Klieman L, Hyde S, Smith MW, et al. Case management to reduce risk of cardiovascular disease in a county health care system. Arch Intern Med. 2009;169(21):1988-95.	Excluded from study	Irrelevant title and abstract
1468	Macaia D, Lapão LV. The current situation of human resources for health in the province of Cabinda in Angola: is it a limitation to provide universal access to healthcare? Hum Resour Health. 2017;15(1):88.	Excluded from study	Irrelevant title and abstract
1469	MacGowan RJ, Swanson NM, Brackbill RM, Rugg DL, Barker T, Molde S. Retention in methadone maintenance treatment programs, Connecticut and Massachusetts, 1990-1993. J Psychoactive Drugs. 1996;28(3):259-65.	Excluded from study	Irrelevant title and abstract
1470	MacGregor RG, Ross A. The effects of various retention factors on the choice of where rural origin Umthombo Youth Development Foundation health science graduates work. Rural Remote Health. 2024;24(1):8251.	Excluded from study	Irrelevant title and abstract
1471	Machado H, Silva S. What influences public views on forensic DNA testing in the criminal field? A scoping review of quantitative evidence. Hum Genomics. 2019;13(1):23.	Excluded from study	Irrelevant title and abstract
1472	Mackay DM. The problem of medical officer recruitment in agricultural industry. J Trop Med Hyg. 1976;79(5):102-5.	Excluded from study	Irrelevant title and abstract
1473	Mackintosh C. Making patients better: a qualitative descriptive study of registered nurses' reasons for working in surgical areas. J Clin Nurs. 2007;16(6):1134-40.	Excluded from study	Irrelevant title and abstract
1474	Macleod M, Craigie AM, Barton KL, Treweek S, Anderson AS. Recruiting and retaining postpartum women from areas of social disadvantage in a weight-loss trial--an assessment of strategies employed in the WeighWell feasibility study. Matern Child Nutr. 2013;9(3):322-31.	Excluded from study	Irrelevant title and abstract
1475	MacLeod MLP, Stewart NJ, Kulig JC, Anguish P, Andrews ME, Banner D, et al. Nurses who work in rural and remote communities in Canada: a national survey. Hum Resour Health. 2017;15(1):34.	Excluded from study	Irrelevant title and abstract
1476	MacMillan Uribe AL, Bolton TA, Woelky KR, Olson BH. Exploring Human Resource Managers' Decision-Making Process for Workplace Breastfeeding-Support Benefits Following the Passage of the Affordable Care Act. Matern Child Health J. 2019;23(10):1348-59.	Excluded from study	Irrelevant title and abstract
1477	Madhombiro M, Dube B, Dube M, Zunza M, Chibanda D, Rusakaniko S, et al. Intervention for alcohol use disorders at an HIV care clinic in Harare: a pilot and feasibility study. Addict Sci Clin Pract. 2019;14(1):16.	Excluded from study	Irrelevant title and abstract
1478	Madore MR, Byrd D. Optimizing mentoring relationships with persons from historically marginalized communities through the use of difficult dialogues. J Clin Exp Neuropsychol. 2022;44(5-6):441-9.	Excluded from study	Irrelevant title and abstract
1479	Maestre GE, Pirela RV, Paz CL, Melgarejo JD, Mena LJ, Chavez CA, et al. Research on aging during the Venezuelan humanitarian crisis: the experience of the Maracaibo aging study. BMC Public Health. 2021;21(1):473.	Excluded from study	Irrelevant title and abstract
1480	Maggs JL, Staff J, Patrick ME, Wray-Lake L, Schulenberg JE. Alcohol use at the cusp of adolescence: a prospective national birth cohort study of prevalence and risk factors. J Adolesc Health. 2015;56(6):639-45.	Excluded from study	Duplicate
1481	Magin P, Moad D, Tapley A, Holliday L, Davey A, Spike N, et al. New alumni EXperiences of Training and independent Unsupervised Practice (NEXT-UP): protocol for a cross-sectional study of early career general practitioners. BMJ Open. 2019;9(5):e029585.	Excluded from study	Irrelevant title and abstract
1482	Magin P, Moad D, Tapley A, Holliday L, Davey A, Spike N, et al. New alumni EXperiences of Training and independent Unsupervised Practice (NEXT-UP): Protocol for a cross-sectional study of early career general practitioners. BMJ Open. 2019;9(5) (no pagination).	Excluded from study	Irrelevant title and abstract
1483	Maglione M, Chao B, Anglin MD. Correlates of outpatient drug treatment drop-out among methamphetamine users. J Psychoactive Drugs. 2000;32(2):221-8.	Excluded from study	Irrelevant title and abstract
1484	Magnus M, Schmidt N, Kirkhart K, Schieffelin C, Fuchs N, Brown B, et al. Association between ancillary services and clinical and behavioral outcomes among HIV-infected women. AIDS Patient Care STDS. 2001;15(3):137-45.	Excluded from study	Irrelevant title and abstract
1485	Magnusson MB, Kjellgren KI, Winkvist A. Enabling overweight children to improve their food and exercise habits--school nurses' counselling in multilingual settings. J Clin Nurs. 2012;21(17-18):2452-60.	Excluded from study	Irrelevant title and abstract
1486	Magola-Makina E, Abuzour AS, Ashcroft DM, Dunlop J, Brown P, Keers RN. Exploring the challenges to safer prescribing and medication monitoring in prisons: A qualitative study with health care staff. PLoS One. 2022;17(11):e0275907.	Excluded from study	Irrelevant title and abstract + Systematic Review
1487	Magwood O, Salvalaggio G, Beder M, Kendall C, Kpade V, Daghmach W, et al. The effectiveness of substance use interventions for homeless and vulnerably housed persons: A systematic review of systematic reviews on supervised consumption facilities, managed alcohol programs, and pharmacological agents for opioid use disorder. PLoS One. 2020;15(1):e0227298.	Excluded from study	Irrelevant title and abstract
1488	Maïmoun L, Guillaume S, Lefebvre P, Philibert P, Bertet H, Picot MC, et al. Role of sclerostin and dickkopf-1 in the dramatic alteration in bone mass acquisition in adolescents and young women with recent anorexia nervosa. J Clin Endocrinol Metab. 2014;99(4):E582-90.	Excluded from study	Irrelevant title and abstract
1489	Malik K, Michelson D, Doyle AM, Weiss HA, Greco G, Sahu R, et al. Effectiveness and costs associated with a lay counselor-delivered, brief problem-solving mental health intervention for adolescents in urban, low-income schools in India: 12-month outcomes of a randomized controlled trial. PLoS Med. 2021;18(9):e1003778.	Excluded from study	Irrelevant title and abstract
1490	Mallon WT, Buckley PF. The current state and future possibilities of recruiting leaders of academic health centers. Acad Med. 2012;87(9):1171-6.	Excluded from study	Irrelevant title and abstract
1491	Malmqvist J, Siersma V, Thorsen H, Heleno B, Rasmussen JF, Brodersen J. Did psychosocial status, sociodemographics and smoking status affect non-attendance in control participants in the Danish Lung Cancer Screening Trial? A nested observational study. BMJ Open. 2020;10(2):e030871.	Excluded from study	Irrelevant title and abstract
1492	Malone M, McDonald R, Vittitow A, Chen J, Obi R, Schatz D, et al. Extended-release vs. oral naltrexone for alcohol dependence treatment in primary care (XON). Contemp Clin Trials. 2019;81:102-9.	Excluded from study	Irrelevant title and abstract
1493	Mammen BN, Lam L, Hills D. Newly qualified graduate nurses' experiences of workplace incivility in healthcare settings: An integrative review. Nurse Educ Pract. 2023;69:103611.	Excluded from study	Irrelevant title and abstract
1494	Mancino M, Curran G, Han X, Allee E, Humphreys K, Booth BM. Predictors of attrition from a national sample of methadone maintenance patients. Am J Drug Alcohol Abuse. 2010;36(3):155-60.	Excluded from study	Irrelevant title and abstract
1495	Mandeville KL, Ulaya G, Lagarde M, Muula AS, Dzowela T, Hanson K. The use of specialty training to retain doctors in Malawi: A discrete choice experiment. Soc Sci Med. 2016;169:109-18.	Excluded from study	Irrelevant title and abstract
1496	Mangini LD, Hayward MD, Zhu Y, Dong Y, Forman MR. Timing of household food insecurity exposures and asthma in a cohort of US school-aged children. BMJ Open. 2019;8(11):e021683.	Excluded from study	Irrelevant title and abstract
1497	Mann C, Rowland D, Garfield R. Historical overview of children's health care coverage. Future Child. 2003;13(1):31-53.	Excluded from study	Irrelevant title and abstract
1498	Manne-Goehler J, Freund KM, Raj A, Kaplan SE, Terrin N, Breeze JL, et al. Evaluating the Role of Self-Esteem on Differential Career Outcomes by Gender in Academic Medicine. Acad Med. 2020;95(10):1558-62.	Excluded from study	Irrelevant title and abstract
1499	Mannion E, Mueser K, Solomon P. Designing psychoeducational services for spouses of persons with serious mental illness. Community Ment Health J. 1994;30(2):177-90.	Excluded from study	Irrelevant title and abstract
1501	Manson SM, Martinez DF, Buchwald DS, Rubio DM, Moss M. Vision, Identity, and Career in the Clinical and Translational Sciences: Building upon the Formative Years. Clin Transl Sci. 2015;8(5):568-72.	Excluded from study	Irrelevant title and abstract
1502	Manton KJ, Gauld CS, White KM, Griffin PM, Elliott SL. Qualitative study investigating the underlying motivations of healthy participants in phase I clinical trials. BMJ Open. 2019;9(1):e024224.	Excluded from study	Irrelevant title and abstract
1503	Mantzari E, Hollands GJ, Pechey R, Jebb S, Marteau TM. Impact of bottle size on in-home consumption of sugar-sweetened beverages: protocol for a feasibility and acceptability study. Pilot Feasibility Stud. 2015;1:41.	Excluded from study	Irrelevant title and abstract
1504	Manzar MD, Alghadir AH, Khan M, Salahuddin M, Albougami A, Maniago JD, et al. Anxiety Symptoms Are Associated With Higher Psychological Stress, Poor Sleep, and Inadequate Sleep Hygiene in Collegiate Young Adults-A Cross-Sectional Study. Front Psychiatry. 2021;12:677136.	Excluded from study	Irrelevant title and abstract
1505	Marada G, Szabó G. [Prosthetic treatment of patient with multiple sclerosis (MS) and intact masticatory function (case report)]. Fogorv Sz. 2004;97(4):157-61.	Excluded from study	Irrelevant title and abstract
1506	Marcotte LM, Maynard C, Reddy A, Rinne ST, Sterling R, Kaboli PJ, et al. Factors associated with primary care physician turnover in the VA. Am J Manag Care. 2024;30(7):330-6.	Excluded from study	Irrelevant title and abstract
1507	Margolis SA. Is Fly in/Fly out (FIFO) a viable interim solution to address remote medical workforce shortages? Rural Remote Health. 2012;12:2261.	Excluded from study	Irrelevant title and abstract
1508	Marie-Mitchell A, Studer KR, O'Connor TG. How knowledge of adverse childhood experiences can help pediatricians prevent mental health problems. Fam Syst Health. 2016;34(2):128-35.	Excluded from study	Irrelevant title and abstract
1509	Markiewicz MR, Marincola M, Tovar LA, Margarone JE, 3rd, Garlapo DA, Chuang SK. Building on the proceedings of the McGill conference: implant-retained overdentures in an area of South America. Implant Dent. 2008;17(3):288-98.	Excluded from study	Irrelevant title and abstract
1510	Marks M, Scheibe A, Shelly S. High retention in an opioid agonist therapy project in Durban, South Africa: the role of best practice and social cohesion. Harm Reduct J. 2020;17(1):25.	Excluded from study	Irrelevant title and abstract
1511	Marques NA, Lazo-Porras M, Schwitzgebel V, Castellsague M, Cimarelli G, Dirlewanger M, et al. Global Inequality in Type 1 Diabetes: a Comparison of Switzerland and Low-and Middle-Income Countries. Pediatr Endocrinol Rev. 2020;17(Suppl 1):210-9.	Excluded from study	Irrelevant title and abstract
1512	Marsault C. [Demedicalisation of “Medical prescription of sport”: The Strasbourg programme as Viewed by Sports Educators]. Sante Publique. 2016;28 Suppl 1:S163-7.	Excluded from study	Irrelevant title and abstract
1513	Marsh JC, Amaro H, Kong Y, Khachikian T, Guerrero E. Gender disparities in access and retention in outpatient methadone treatment for opioid use disorder in low-income urban communities. J Subst Abuse Treat. 2021;127:108399.	Excluded from study	Irrelevant title and abstract
1514	Martin U, Schinke SP. Organizational and individual factors influencing job satisfaction and burnout of mental health workers. Soc Work Health Care. 1998;28(2):51-62.	Excluded from study	Irrelevant title and abstract
1515	Martinez CR, Jr., McClure HH, Eddy JM, Ruth B, Hyers MJ. Recruitment and retention of Latino immigrant families in prevention research. Prev Sci. 2012;13(1):15-26.	Excluded from study	Irrelevant title and abstract
1516	Martinez-Hollingsworth A, Kim L, Richardson TG, Angulo M, Liu R, Friedman T, et al. Supporting "Bleeders" and "Billers": How Safety-Net Administrators Mitigate Provider Burnout During the COVID-19 Pandemic and Beyond. J Ambul Care Manage. 2021;44(3):172-83.	Excluded from study	Irrelevant title and abstract
1517	Maru DS, Khakha DC, Tahir M, Basu S, Sharma SK. Poor follow-up rates at a self-pay northern Indian tertiary AIDS clinic. Int J Equity Health. 2007;6:14.	Excluded from study	Irrelevant title and abstract
1518	Marx R, Tanner-Smith EE, Davison CM, Ufholz LA, Freeman J, Shankar R, et al. Later school start times for supporting the education, health, and well-being of high school students. Cochrane Database Syst Rev. 2017;7(7):Cd009467.	Excluded from study	Irrelevant title and abstract
1519	Mas-Casadesús O, de la Torre-Pérez L, Reig-Garcia G, Mas-Casadesús A, Berenguera A, Juvinyà-Canal D. Building community engagement with caregivers through online interaction and a salutogenic approach in a period of isolation. Front Med (Lausanne). 2024;11:1229395.	Excluded from study	No measure of socioeconomic deprivation
1520	Masanet E. Processes and experiences of Portugal's international recruitment scheme of Colombian physicians: Did it work? Health Policy. 2017;121(8):929-35.	Excluded from study	Irrelevant title and abstract
1521	Mash RJ, Cairncross J. Comprehensive patient education and counselling for non-communicable diseases in primary care, Western Cape. S Afr Fam Pract (2004). 2023;65(1):e1-e11.	Excluded from study	No measure of socioeconomic deprivation
1522	Mash RJ, Viljoen W, Swartz S, Abbas M, Wagner L, Steyn H, et al. Retention of medical officers in the district health services of the Western Cape, South Africa: An exploratory descriptive qualitative study. S Afr Fam Pract (2004). 2022;64(1):e1-e13.	Excluded from study	Irrelevant title and abstract
1523	Mason VM, Leslie G, Clark K, Lyons P, Walke E, Butler C, et al. Compassion fatigue, moral distress, and work engagement in surgical intensive care unit trauma nurses: a pilot study. Dimens Crit Care Nurs. 2014;33(4):215-25.	Excluded from study	Irrelevant title and abstract
1524	Mason WA, Fleming CB, Gross TJ, Thompson RW, Parra GR, Haggerty KP, et al. Randomized trial of parent training to prevent adolescent problem behaviors during the high school transition. J Fam Psychol. 2016;30(8):944-54.	Excluded from study	Irrelevant title and abstract
1525	Mason WA, Fleming CB, Ringle JL, Thompson RW, Haggerty KP, Snyder JJ. Reducing Risks for Problem Behaviors During the High School Transition: Proximal Outcomes in the Common Sense Parenting Trial. J Child Fam Stud. 2015;24(9):2568-78.	Excluded from study	No focus on general practitioners
1526	Masotti C, Drake L, Schultz C, Thant T, Chrastil H. Giving breath to others. Journal of General Internal Medicine. 2020;35(SUPPL 1):S472.	Excluded from study	Irrelevant title and abstract
1527	Masselink LE, Lee SY, Konrad TR. Workplace relational factors and physicians' intention to withdraw from practice. Health Care Manage Rev. 2008;33(2):178-87.	Excluded from study	Irrelevant title and abstract
1528	Massi L, Hickey S, Maidment SJ, Roe Y, Kildea S, Nelson C, et al. Improving interagency service integration of the Australian Nurse Family Partnership Program for First Nations women and babies: a qualitative study. Int J Equity Health. 2021;20(1):212.	Excluded from study	No measure of socioeconomic deprivation
1529	Mathews M, Kandar R, Slade S, Yi Y, Beardall S, Bourgeault I. Examination outcomes and work locations of international medical graduate family medicine residents in Canada. Can Fam Physician. 2017;63(10):776-83.	Excluded from study	No measure of socioeconomic deprivation
1530	Mathews M, Park AD. Regular doctor, changing doctor, no doctor: does it make a difference to rural residents? Rural Remote Health. 2007;7(2):674.	Excluded from study	Irrelevant title and abstract
1531	Mathisen J, Nguyen TL, Jense JH, Rugulies R, Rod NH. Reducing employee turnover in hospitals: estimating the effects of hypothetical improvements in the psychosocial work environment. Scand J Work Environ Health. 2021;47(6):456-65.	Excluded from study	Irrelevant title and abstract
1532	Matsumoto M, Inoue K, Kashima S, Takeuchi K. Does the insufficient supply of physicians worsen their urban-rural distribution? A Hiroshima-Nagasaki comparison. Rural Remote Health. 2012;12:2085.	Excluded from study	Irrelevant title and abstract
1533	Matthews L, Mitchell F, Stalker K, McConnachie A, Murray H, Melling C, et al. Process evaluation of the Walk Well study: a cluster-randomised controlled trial of a community based walking programme for adults with intellectual disabilities. BMC Public Health. 2016;16:527.	Excluded from study	Irrelevant title and abstract
1534	Mattick K, Goulding A, Carrieri D, Brennan N, Burford B, Vance G, et al. Constraints and affordances for UK doctors-in-training to exercise agency: A dialogical analysis. Med Educ. 2023;57(12):1198-209.	Excluded from study	Irrelevant title and abstract
1535	Maxwell AE, Castillo L, Arce AA, De Anda T, Martins D, McCarthy WJ. Eating Veggies Is Fun! An Implementation Pilot Study in Partnership With a YMCA in South Los Angeles. Prev Chronic Dis. 2018;15:E132.	Excluded from study	Irrelevant title and abstract
1536	Mayer TG, Anagnostis C, Gatchel RJ, Evans T. Impact of functional restoration after anterior cervical fusion on chronic disability in work-related neck pain. Spine J. 2002;2(4):267-73.	Excluded from study	Irrelevant title and abstract
1537	Mazerolle SM, Eason CM, Goodman A. Organizational Infrastructure in the Collegiate Athletic Training Setting, Part I: Quality-of-Life Comparisons and Commonalities Among the Models. J Athl Train. 2017;52(1):12-22.	Excluded from study	Irrelevant title and abstract
1538	Mazerolle SM, Eason CM, Pitney WA, Mueller MN. Sex and Employment-Setting Differences in Work-Family Conflict in Athletic Training. J Athl Train. 2015;50(9):958-63.	Excluded from study	No focus on general practitioners
1539	Mbaruku GM, Larson E, Kimweri A, Kruk ME. What elements of the work environment are most responsible for health worker dissatisfaction in rural primary care clinics in Tanzania? Hum Resour Health. 2014;12:38.	Excluded from study	Irrelevant title and abstract
1540	Mboizi RB, Afolabi MO, Okoye M, Kampmann B, Roca A, Idoko OT. Recall and decay of consent information among parents of infants participating in a randomized controlled clinical trial using an audio-visual tool in The Gambia. Hum Vaccin Immunother. 2017;13(9):2185-91.	Excluded from study	Irrelevant title and abstract + Systematic Review
1541	Mbuagbaw L, Hajizadeh A, Wang A, Mertz D, Lawson DO, Smieja M, et al. Overview of systematic reviews on strategies to improve treatment initiation, adherence to antiretroviral therapy and retention in care for people living with HIV: part 1. BMJ Open. 2020;10(9):e034793.	Excluded from study	Irrelevant title and abstract
1542	McAuliffe E, Bowie C, Manafa O, Maseko F, MacLachlan M, Hevey D, et al. Measuring and managing the work environment of the mid-level provider--the neglected human resource. Hum Resour Health. 2009;7:13.	Excluded from study	Irrelevant title and abstract
1543	McAuliffe E, Galligan M, Revill P, Kamwendo F, Sidat M, Masanja H, et al. Factors influencing job preferences of health workers providing obstetric care: results from discrete choice experiments in Malawi, Mozambique and Tanzania. Global Health. 2016;12(1):86.	Excluded from study	Irrelevant title and abstract + Systematic Review
1544	McCartan CJ, Roberts J, Jordan JA. Centre-based early education interventions for improving school readiness: A systematic review. Campbell Syst Rev. 2023;19(4):e1363.	Excluded from study	Irrelevant title and abstract
1545	McChesney JE, Behrend TS, Glosenberg A. Stereotypical descriptions of computer science career interests are not representative of many computer scientists. Sci Rep. 2022;12(1):5990.	Excluded from study	Irrelevant title and abstract
1546	McClure K. Student perceptions of the clinical laboratory science profession. Clin Lab Sci. 2009;22(1):16-21.	Excluded from study	Irrelevant title and abstract
1547	McCormick MC, Brooks-Gunn J, Buka SL, Goldman J, Yu J, Salganik M, et al. Early intervention in low birth weight premature infants: results at 18 years of age for the Infant Health and Development Program. Pediatrics. 2006;117(3):771-80.	Excluded from study	Irrelevant title and abstract
1548	McCoy SI, Njau PF, Czaicki NL, Kadiyala S, Jewell NP, Dow WH, et al. Rationale and design of a randomized study of short-term food and cash assistance to improve adherence to antiretroviral therapy among food insecure HIV-infected adults in Tanzania. BMC Infect Dis. 2015;15:490.	Excluded from study	Irrelevant title and abstract
1549	McCoy SI, Njau PF, Fahey C, Kapologwe N, Kadiyala S, Jewell NP, et al. Cash vs. food assistance to improve adherence to antiretroviral therapy among HIV-infected adults in Tanzania. Aids. 2017;31(6):815-25.	Excluded from study	Irrelevant title and abstract
1550	McCray E, Atkinson WR, McCray CE, Hubler Z, Maher Y, Waguia R, et al. Impact of Medical Student Participation in Student-Run Clinics on Education, Residency Selection, and Patient Care: A Review of Selected Articles. Cureus. 2022;14(6):e26183.	Excluded from study	Irrelevant title and abstract
1551	McCredie VA, Shrestha GS, Acharya S, Bellini A, Singh JM, Hemphill JC, et al. Evaluating the effectiveness of the Emergency Neurological Life Support educational framework in low-income countries. Int Health. 2018;10(2):116-24.	Excluded from study	Irrelevant title and abstract
1552	McDonald JT, Worswick C. The migration decisions of physicians in Canada: the roles of immigrant status and spousal characteristics. Soc Sci Med. 2012;75(9):1581-8.	Excluded from study	Irrelevant title and abstract
1553	McDonald M, Dombrowski SU, Van Der Pol M, Grindle M, Avenell A, Carroll P, et al. Game of Stones: A feasibility randomised controlled trial of narrative short message system (SMS) and financial incentive interventions to support weight loss in men with obesity. Trials Conference: 5th International Clinical Trials Methodology Conference, ICTMC. 2019;20(Supplement 1).	Excluded from study	Irrelevant title and abstract
1554	McFadden E, Horton MC, Ford HL, Gilworth G, McFadden M, Tennant A. Screening for the risk of job loss in multiple sclerosis (MS): development of an MS-specific Work Instability Scale (MS-WIS). Mult Scler. 2012;18(6):862-70.	Excluded from study	Irrelevant title and abstract
1555	McGadney-Douglass BF, Douglass RL. Collective familial decision-making in times of trouble: intergenerational solidarity in Ghana. J Cross Cult Gerontol. 2008;23(2):147-60.	Excluded from study	Irrelevant title and abstract
1556	McGinn T, Allen K. Improving refugees' reproductive health through literacy in Guinea. Glob Public Health. 2006;1(3):229-48.	Excluded from study	Irrelevant title and abstract
[truncated: 1,167 more rows]
